# Supplementary material for: Catalyzing sustainable fisheries management through behavior change interventions
Source: Conserv Biol. 2020 Apr 15;34(5):1176–89. doi: 10.1111/cobi.13475 (PMC7540413; doi:10.1111/cobi.13475)
Supplement: Supplementary file 2 — Supplementary Material [file COBI-34-1176-s002.csv]

country	site_code	survey	indicator_full	indicator_condensed	survey_question_code	full_question	response_options
Brazil	BIGUAPE	Community Support	Attitude - TURF	Attitude	21_do_you_believe_that_your_participation_in_the_iguape_bay_resex_activities_can_have_a_direct_effect_on_your_life	21-DO YOU BELIEVE THAT YOUR PARTICIPATION IN THE IGUAPE BAY RESEX ACTIVITIES CAN HAVE A DIRECT EFFECT ON YOUR LIFE?	[ ] Yes [ ] No [ ] No Answer
Brazil	BIGUAPE	Community Support	Knowledge - TURF	Knowledge	8_do_you_know_what_is_the_rotation_of_shellfish_areas	8-Do you know what is the rotation of shellfish areas?	[ ] Yes [ ] No [ ] No Answer
Brazil	BIGUAPE	Sustainable Fishing Practices	BC - Management Participation	Management Participation	40_in_the_last_six_months_were_you_participating_in_any_activity_in_the_iguape_bay_resex	40-IN THE LAST SIX MONTHS WERE YOU PARTICIPATING IN ANY ACTIVITY IN THE IGUAPE BAY RESEX?	[ ] Yes [ ] No [ ] No Answer
Brazil	BIGUAPE	Sustainable Fishing Practices	BC - Management Participation	Management Participation	46_governance_and_fishing_participation_do_you_or_someone_in_your_house_be_an_active_member_of_the_deliberative_council	46-GOVERNANCE AND FISHING PARTICIPATION => DO YOU OR SOMEONE IN YOUR HOUSE BE AN ACTIVE MEMBER OF THE DELIBERATIVE COUNCIL?	[ ] Yes [ ] No [ ] No Answer
Brazil	CANAVIE	Community Support	Attitude - TURF	Attitude	do_you_believe_that_fishing_in_the_resex_area_needs_to_be_regulated	DO YOU BELIEVE THAT FISHING IN THE RESEX AREA NEEDS TO BE REGULATED?	[ ] Yes [ ] No [ ] No Answer
Brazil	CANAVIE	Community Support	Attitude - TURF	Attitude	do_you_believe_that_it_is_important_to_capture_the_robalo_respecting_your_minimum_capture_size	DO YOU BELIEVE THAT IT IS IMPORTANT TO CAPTURE THE ROBALO RESPECTING YOUR MINIMUM CAPTURE SIZE?	[ ] Yes [ ] No [ ] No Answer
Brazil	CANAVIE	Community Support	Attitude - TURF	Attitude	do_you_believe_that_protecting_reproduction_areas_is_critical_to_stabilizing_stock_in_resex	Do you believe that protecting reproduction areas is critical to stabilizing stock in resex?	[ ] Yes [ ] No [ ] No Answer
Brazil	CANAVIE	Community Support	Attitude - TURF	Attitude	do_you_think_its_essenital_to_respect_the_period_of_defense	Do you think its essenital to respect the period of defense?	[ ] Yes [ ] No [ ] No Answer
Brazil	CANAVIE	Community Support	Communication - TURF	Communication	talk_about_protected_areas_for_reproduction	Do you talk about protected areas for reproduction?	[ ] Yes [ ] No [ ] No Answer
Brazil	CANAVIE	Community Support	Knowledge - TURF	Knowledge	are_you_informed_of_the_fishing_agreement_concerning_the_robalo_catch_size_in_the_canexian_reserve	ARE YOU INFORMED OF THE FISHING AGREEMENT CONCERNING THE ROBALO CATCH SIZE IN THE CANEXIAN RESERVE?	[ ] Yes [ ] No [ ] No Answer
Brazil	CANAVIE	Community Support	Knowledge - TURF	Knowledge	do_you_know_fishing_regulations_for_resex	Do you know fishing regulations for resex?	[ ] Yes [ ] No [ ] No Answer
Brazil	CANAVIE	Community Support	Knowledge - TURF	Knowledge	do_you_know_fishing_regulations_for_resex_ar1	Do you know fishing regulations for resex?+AR1	[ ] Yes [ ] No [ ] No Answer
Brazil	CANAVIE	Community Support	Knowledge - TURF	Knowledge	informed_on_importance_of_temporary_no_take_areas	Are you Informed on importance of temporary no take areas?	[ ] Yes [ ] No [ ] No Answer
Brazil	CANAVIE	Sustainable Fishing Practices	BC - Management Participation	Management Participation	17_do_you_participate_in_meetings_or_wheels_of_conversation_on_the_regularization_of_fisheries_in_the_research_of_canavieiras	17- DO YOU PARTICIPATE IN MEETINGS OR WHEELS OF CONVERSATION ON THE REGULARIZATION OF FISHERIES IN THE RESEARCH OF CANAVIEIRAS?	[ ] Yes [ ] No [ ] No Answer
Brazil	CANAVIE	Sustainable Fishing Practices	BC - Catch Reporting	Catch Reporting	do_you_note_your_daily_catches	Do you note your daily catches?	[ ] Yes [ ] No [ ] No Answer
Brazil	CANAVIE	Sustainable Fishing Practices	BC - TURF Compliance	TURF Compliance	do_you_stop_fishing_during_critical_periods_growth_development	Do you stop fishing during critical periods of growth and development?	[ ] Yes [ ] No [ ] No Answer
Brazil	CURURUP	Community Support	Attitude - TURF	Attitude	2_do_you_believe_that_your_participation_in_resex_cururupu_fishing_activities_can_have_a_direct_effect_on_your_life	2-DO YOU BELIEVE THAT YOUR PARTICIPATION IN RESEX CURURUPU FISHING ACTIVITIES CAN HAVE A DIRECT EFFECT ON YOUR LIFE?	[ ] Yes [ ] No [ ] No Answer
Brazil	CURURUP	Community Support	Attitude - TURF	Attitude	24_do_you_think_important_to_respect_the_period_of_discovery_of_the_yellow_fish	24-DO YOU THINK It is IMPORTANT TO RESPECT THE PERIOD OF DISCOVERY OF THE YELLOW FISH?	[ ] Yes [ ] No [ ] No Answer
Brazil	CURURUP	Community Support	Attitude - NTZ	Attitude	26_do_you_think_important_to_have_area_without_fishing_in_resex	26-DO YOU THINK It is IMPORTANT TO HAVE an AREA WITHOUT FISHING IN RESEX?	[ ] Yes [ ] No [ ] No Answer
Brazil	CURURUP	Community Support	Knowledge - TURF	Knowledge	17_do_you_know_the_importance_of_regulating_a_spawning_period_for_yellow_hake	17-Do you know the importance of regulating a spawning period for yellow hake?	[ ] Yes [ ] No [ ] No Answer
Brazil	CURURUP	Community Support	Knowledge - NTZ	Knowledge	19_do_you_know_what_is_a_play_area_or_asp_non_fishing_area	19-Do you know what is a play area or ASP (non-fishing area)?	[ ] Yes [ ] No [ ] No Answer
Brazil	CURURUP	Community Support	Knowledge - Catch Reporting	Knowledge	21_today_do_you_know_how_to_fill_in_a_daily_board	21-TODAY DO YOU KNOW HOW TO FILL IN A DAILY BOARD?	[ ] Yes [ ] No [ ] No Answer
Brazil	CURURUP	Community Support	Communication - TURF	Communication	28_do_you_participate_in_discussions_about_areas_without_fishing_with_other_fishermen	28-Do you participate in discussions about areas without fishing with other fishermen?	[ ] Yes [ ] No [ ] No Answer
Brazil	CURURUP	Sustainable Fishing Practices	BC - TURF Compliance	TURF Compliance	39_do_you_participate_in_the_area_process_without_fishing_for_yellow_fish	39-DO YOU PARTICIPATE IN THE AREA PROCESS WITHOUT FISHING FOR YELLOW FISH	[ ] Yes [ ] No [ ] No Answer
Brazil	CURURUP	Sustainable Fishing Practices	BC - NTZ Compliance	NTZ Compliance	40_do_you_respect_the_areas_without_fishing	40-DO YOU RESPECT THE AREAS WITHOUT FISHING?	[ ] Yes [ ] No [ ] No Answer
Brazil	CURURUP	Sustainable Fishing Practices	BC - Catch Reporting	Catch Reporting	44_today_do_you_participate_in_fishing_monitoring_through_the_boat_diary_4	44-TODAY DO YOU PARTICIPATE IN FISHING MONITORING THROUGH THE BOAT DIARY?	[ ] Yes [ ] No [ ] No Answer
Brazil	CURURUP	Sustainable Fishing Practices	BC - Management Participation	Management Participation	47_governance_and_fishing_participation_do_you_or_someone_in_your_house_be_an_active_member_of_the_deliberative_council	47-GOVERNANCE AND FISHING PARTICIPATION => DO YOU OR SOMEONE IN YOUR HOUSE BE AN ACTIVE MEMBER OF THE DELIBERATIVE COUNCIL?	[ ] Yes [ ] No [ ] No Answer
Brazil	PARNAIB	Community Support	Attitude - TURF	Attitude	35_do_you_find_it_important_to_create_a_protected_area_for_nurseries_and_or_fish_spawning	35-Do you find it important to create a protected area for nurseries and / or fish spawning?	[ ] Yes [ ] No [ ] No Answer
Brazil	PARNAIB	Community Support	Attitude - TURF	Attitude	17_are_studies_and_meetings_held_to_discuss_fishing_in_the_community	17-Are studies and meetings held to discuss fishing in the community?	[ ] Yes [ ] No [ ] No Answer
Brazil	PARNAIB	Community Support	Attitude - TURF	Attitude	19_do_you_believe_that_something_needs_to_be_done_to_improve_fishing_in_your_community	19-Do you believe that something needs to be done to improve fishing in YOUR community?	[ ] Yes [ ] No [ ] No Answer
Brazil	PARNAIB	Community Support	Knowledge - TURF	Knowledge	29_do_you_know_or_use_any_method_or_gear_that_avoids_the_capture_of_juvenile_sea_bass	29-Do you know or use any method or gear that avoids the capture of juvenile sea bass?	[ ] Yes [ ] No [ ] No Answer
Brazil	PARNAIB	Sustainable Fishing Practices	BC - TURF Compliance	TURF Compliance	34_do_you_respect_or_respect_nursery_and_or_spawning_grounds_where_you_can_not_fish	34-Do you respect or respect nursery and / or spawning grounds where you can not fish?	[ ] Yes [ ] No [ ] No Answer
Brazil	PARNAIB	Sustainable Fishing Practices	BC - Management Participation	Management Participation	39_governance_and_fishing_participation_do_you_or_someone_in_your_house_be_an_active_member_of_the_deliberative_council	39-GOVERNANCE AND FISHING PARTICIPATION => DO YOU OR SOMEONE IN YOUR HOUSE BE AN ACTIVE MEMBER OF THE DELIBERATIVE COUNCIL?	[ ] Yes [ ] No [ ] No Answer
Brazil	PCVERDE	Community Support	Attitude - TURF	Attitude	21_do_you_think_it_is_important_to_replace_the_tire_old_cars_old_stove_by_garajau_craft_attractors	21-Do you think it is important to replace the Tire, Old Cars, Old Stove, by Garajau (Craft Attractors)?	[ ] Yes [ ] No [ ] No Answer
Brazil	PCVERDE	Community Support	Attitude - TURF	Attitude	23_do_you_find_it_important_to_have_an_area_without_fishing_asp_for_aggregation_or_reproduction_of_lobster_within_the_resex_prainha_do_canto_verde	23-Do you find it important to have an Area without Fishing (ASP) for aggregation or reproduction of Lobster within the Resex Prainha do Canto Verde?	[ ] Yes [ ] No [ ] No Answer
Brazil	PCVERDE	Community Support	Attitude - Enforcement	Attitude	26_do_you_believe_that_surveillance_at_sea_prevents_or_decreases_long_term_illegal_fishing_within_resex	26-Do you believe that surveillance at sea prevents or decreases long-term illegal fishing within Resex?	[ ] Yes [ ] No [ ] No Answer
Brazil	PCVERDE	Community Support	Attitude - TURF	Attitude	27_do_you_think_that_using_the_garajaus_handmade_attractors_adequately_will_the_long_term_fish_stock_be_stabilized	27-Do you think that using the Garajaus (handmade attractors) adequately will the long-term fish stock be stabilized?	[ ] Yes [ ] No [ ] No Answer
Brazil	PCVERDE	Community Support	Attitude - TURF	Attitude	28_do_you_believe_that_having_a_closed_species_cavala_ariac_______guarajuba_robalo_and_serra_and_being_respected_helps_stabilize_the_fish_stocks_of_resex	28-Do you believe that having a closed species, Cavala, Ariacó, Guarajuba, Robalo and Serra and being respected helps stabilize the fish stocks of Resex?	[ ] Yes [ ] No [ ] No Answer
Brazil	PCVERDE	Community Support	Attitude - TURF	Attitude	29_do_you_think_it_important_to_define_an_area_to_organize_the_garajaus_artisan_attractors_to_avoid_harming_other_types_of_fishing	29-Do you think it important to define an area to organize the Garajaus (Artisan Attractors) to avoid harming other types of fishing?	[ ] Yes [ ] No [ ] No Answer
Brazil	PCVERDE	Community Support	Attitude - TURF	Attitude	30_do_you_believe_that_an_area_without_fishing_asp_in_the_resex_of_prainha_do_canto_verde_can_increase_the_stock_of_lobster	30-Do you believe that an area without fishing (ASP) in the Resex of Prainha do Canto Verde can increase the stock of Lobster?	[ ] Yes [ ] No [ ] No Answer
Brazil	PCVERDE	Community Support	Communication - Enforcement	Communication	32_you_are_arguing_with_other_fishermen_about_the_importance_of_doing_surveillance_at_sea	32 -You are arguing with other fishermen about the importance of doing Surveillance at Sea	[ ] Yes [ ] No [ ] No Answer
Brazil	PCVERDE	Community Support	Communication - TURF	Communication	34_are_you_anglers_arguing_over_the_replacement_of_the_old_cars_tires_and_old_stoves_by_garajaus_craft_attractors_and_your_organization_at_sea	34-Are you anglers arguing over the replacement of the Old Cars, Tires and Old Stoves by Garajaus (Craft Attractors) and your organization at sea?	[ ] Yes [ ] No [ ] No Answer
Brazil	PCVERDE	Community Support	Communication - TURF	Communication	35_are_you_discussing_with_other_fishermen_about_the_species_of_cavala_ariac_______guarajuba_robalo_and_serra	35-Are you discussing with other fishermen about the species of Cavala, Ariacó, Guarajuba, Robalo and Serra?	[ ] Yes [ ] No [ ] No Answer
Brazil	PCVERDE	Community Support	Communication - TURF	Communication	36_are_you_and_other_fishermen_debating_a_non_fishing_area_asp_proposal_and_its_benefits_in_meetings	36-Are you and other fishermen debating a non-fishing Area (ASP) proposal and its benefits in meetings?	[ ] Yes [ ] No [ ] No Answer
Brazil	PCVERDE	Community Support	Communication - Catch Reporting	Communication	37_do_you_know_if_fishermen_talk_about_how_to_do_contribute_and_the_importance_of_monitoring_to_stabilize_or_recover_fish_stocks	37-Do you know if fishermen talk about how to do, contribute and the importance of monitoring to stabilize or recover fish stocks?	[ ] Yes [ ] No [ ] No Answer
Brazil	PCVERDE	Community Support	Communication - Catch Reporting	Communication	38_do_you_know_if_the_fishermen_talk_about_the_way_and_practice_of_how_to_do_the_monitoring	38-Do you know if the fishermen talk about the way and practice of how to do the monitoring?	[ ] Yes [ ] No [ ] No Answer
Brazil	PCVERDE	Community Support	Knowledge - TURF	Knowledge	22_do_you_know_what_is_an_area_without_fishing_asp_aggregation_or_reproduction_of_the_lobster_within_the_resale_prainha_do_canto_verde	22-DO YOU KNOW WHAT IS AN AREA WITHOUT FISHING (ASP) AGGREGATION OR REPRODUCTION OF THE LOBSTER WITHIN THE RESALE PRAINHA DO CANTO VERDE?	[ ] Yes [ ] No [ ] No Answer
Brazil	PCVERDE	Community Support	Knowledge - Catch Reporting	Knowledge	24_do_you_know_and_know_how_to_do_the_monitoring	24-Do you know and know how to do the monitoring?	[ ] Yes [ ] No [ ] No Answer
Brazil	PCVERDE	Community Support	Knowledge - TURF	Knowledge	43_do_you_know_the_limits_of_the_area_without_fishing_asp_for_lobster_in_the_resale_prainha_of_canto_verde	43-DO YOU KNOW THE LIMITS OF THE AREA WITHOUT FISHING (ASP) FOR LOBSTER IN THE RESALE PRAINHA OF CANTO VERDE?	[ ] Yes [ ] No [ ] No Answer
Brazil	PCVERDE	Sustainable Fishing Practices	BC - Enforcement	Enforcement	39_do_you_do_or_practice_surveillance_at_the_sea_in_the_area_of_resex_prainha_do_canto_verde	39-Do you do or practice Surveillance at the Sea in the area of ​​Resex Prainha do Canto Verde?	[ ] Yes [ ] No [ ] No Answer
Brazil	PCVERDE	Sustainable Fishing Practices	BC - TURF Compliance	TURF Compliance	40_are_you_changing_old_cars_cooks_tires_by_garajaus_artisan_trackers	40-ARE YOU CHANGING OLD CARS, COOKS, TIRES BY GARAJAUS (ARTISAN TRACKERS)?	[ ] Yes [ ] No [ ] No Answer
Brazil	PCVERDE	Sustainable Fishing Practices	BC - Management Participation	Management Participation	41_do_you_participate_in_the_meetings_to_organize_the_garajaus_craft_attractors_in_the_sea_in_the_fishing_area_of_resex_prainha_do_canto_verde	41-Do you participate in the meetings to organize the Garajaus (Craft Attractors) in the Sea in the fishing area of ​​Resex Prainha do Canto Verde?	[ ] Yes [ ] No [ ] No Answer
Brazil	PCVERDE	Sustainable Fishing Practices	BC - TURF Compliance	TURF Compliance	44_do_you_respect_the_area_without_fishing_asp_defined_for_aggregation_or_reproduction_of_lobster_in_the_resex_of_prainha_do_canto_verde	44-Do you respect the Area without Fishing (ASP) defined for Aggregation or Reproduction of Lobster in the Resex of Prainha do Canto Verde?	[ ] Yes [ ] No [ ] No Answer
Brazil	PCVERDE	Sustainable Fishing Practices	BC - TURF Compliance	TURF Compliance	45_do_you_participate_in_the_monitoring_of_the_species_lagosta_cavala_ariac_______robalo_garajuba_and_serra_in_resex_prainha_canto_verde	45-Do you participate in the monitoring of the species Lagosta, Cavala, Ariacó, Robalo, Garajuba and Serra in Resex Prainha Canto Verde?	[ ] Yes [ ] No [ ] No Answer
Brazil	PCVERDE	Sustainable Fishing Practices	BC - Management Participation	Management Participation	49_governance_and_fishing_participation_do_you_or_someone_in_your_house_be_an_active_member_of_the_deliberative_council	49-GOVERNANCE AND FISHING PARTICIPATION => DO YOU OR SOMEONE IN YOUR HOUSE BE AN ACTIVE MEMBER OF THE DELIBERATIVE COUNCIL?	[ ] Yes [ ] No [ ] No Answer
Brazil	PIRAJUB	Community Support	Attitude - TURF	Attitude	4_do_you_believe_that_your_participation_in_pirajuba_resex_activities_can_have_a_direct_effect_on_your_life	4-DO YOU BELIEVE THAT YOUR PARTICIPATION IN PIRAJUBA RESEX ACTIVITIES CAN HAVE A DIRECT EFFECT ON YOUR LIFE?	[ ] Yes [ ] No [ ] No Answer
Brazil	PIRAJUB	Community Support	Knowledge - Enforcement	Knowledge	21_do_you_know_what_community_fisheries_surveillance_is	21-Do you know what community fisheries surveillance is?	[ ] Yes [ ] No [ ] No Answer
Brazil	PIRAJUB	Community Support	Knowledge - TURF	Knowledge	22_do_you_know_the_results_of_gravel_cleaning	22-Do you know the results of Gravel Cleaning?	[ ] Yes [ ] No [ ] No Answer
Brazil	PIRAJUB	Community Support	Knowledge - TURF	Knowledge	23_do_you_know_what_to_do_to_take_care_of_the_cockles	23-Do you know what to do to take care of the cockles?	[ ] Yes [ ] No [ ] No Answer
Brazil	PIRAJUB	Sustainable Fishing Practices	BC - Management Participation	Management Participation	44_do_you_participate_in_or_attend_meetings_to_review_portaria_187	44-Do you participate in or attend meetings to review Portaria 187?	[ ] Yes [ ] No [ ] No Answer
Brazil	PIRAJUB	Sustainable Fishing Practices	BC - Catch Reporting	Catch Reporting	45_do_you_participate_in_the_research_project_for_monitoring_and_recovery_of_the_cockle_with_the_activity_of_cleaning_the_gravel	45-Do you participate in the research project for monitoring and recovery of the cockle, with the activity of cleaning the gravel?	[ ] Yes [ ] No [ ] No Answer
Brazil	PIRAJUB	Sustainable Fishing Practices	BC - Management Participation	Management Participation	participate_in_resex_activity_last_12_months	Participate in Resex activity last 12 months?	[ ] Yes [ ] No [ ] No Answer
Brazil	BIGUAPE	Sustainable Livelihoods	Livelihood Stability	Livelihood Stability	it_is_easy_for_me_and_members_of_my_family_to_find_employment_to_sustain_the_family_converted	It is EASY FOR ME AND MEMBERS OF MY FAMILY TO FIND EMPLOYMENT TO SUSTAIN THE FAMILY	With statement: strongly agree, agree, indifferent, disagree, strongly disagree
Brazil	CANAVIE	Sustainable Livelihoods	Livelihood Stability	Livelihood Stability	it_is_easy_for_me_and_members_of_my_family_to_find_employment_to_sustain_the_family_converted	It is EASY FOR ME AND MEMBERS OF MY FAMILY TO FIND EMPLOYMENT TO SUSTAIN THE FAMILY	With statement: strongly agree, agree, indifferent, disagree, strongly disagree
Brazil	CURURUP	Sustainable Livelihoods	Livelihood Stability	Livelihood Stability	it_is_easy_for_me_and_members_of_my_family_to_find_employment_to_sustain_the_family_converted	It is EASY FOR ME AND MEMBERS OF MY FAMILY TO FIND EMPLOYMENT TO SUSTAIN THE FAMILY	With statement: strongly agree, agree, indifferent, disagree, strongly disagree
Brazil	PARNAIB	Sustainable Livelihoods	Livelihood Stability	Livelihood Stability	it_is_easy_for_me_and_members_of_my_family_to_find_employment_to_sustain_the_family_converted	It is EASY FOR ME AND MEMBERS OF MY FAMILY TO FIND EMPLOYMENT TO SUSTAIN THE FAMILY	With statement: strongly agree, agree, indifferent, disagree, strongly disagree
Brazil	PCVERDE	Sustainable Livelihoods	Livelihood Stability	Livelihood Stability	it_is_easy_for_me_and_members_of_my_family_to_find_employment_to_sustain_the_family_converted	It is EASY FOR ME AND MEMBERS OF MY FAMILY TO FIND EMPLOYMENT TO SUSTAIN THE FAMILY	With statement: strongly agree, agree, indifferent, disagree, strongly disagree
Brazil	PIRAJUB	Sustainable Livelihoods	Livelihood Stability	Livelihood Stability	it_is_easy_for_me_and_members_of_my_family_to_find_employment_to_sustain_the_family_converted	It is EASY FOR ME AND MEMBERS OF MY FAMILY TO FIND EMPLOYMENT TO SUSTAIN THE FAMILY	With statement: strongly agree, agree, indifferent, disagree, strongly disagree
Brazil	BIGUAPE	Sustainable Livelihoods	Political Trust	Political Trust	i_am_confident_that_the_deliberative_council_will_make_the_right_decisions_on_how_to_manage_our_fisheries	I am confident that the Deliberative Council will make the right decisions on how to manage [our fisheries].	1-10 scale of agreement with statement, 10 best
Brazil	CANAVIE	Sustainable Livelihoods	Political Trust	Political Trust	i_am_confident_that_the_deliberative_council_will_make_the_right_decisions_on_how_to_manage_our_fisheries	I am confident that the Deliberative Council will make the right decisions on how to manage [our fisheries].	1-10 scale of agreement with statement, 10 best
Brazil	CURURUP	Sustainable Livelihoods	Political Trust	Political Trust	i_am_confident_that_the_deliberative_council_will_make_the_right_decisions_on_how_to_manage_our_fisheries	I am confident that the Deliberative Council will make the right decisions on how to manage [our fisheries].	1-10 scale of agreement with statement, 10 best
Brazil	PARNAIB	Sustainable Livelihoods	Political Trust	Political Trust	i_am_confident_that_the_deliberative_council_will_make_the_right_decisions_on_how_to_manage_our_fisheries	I am confident that the Deliberative Council will make the right decisions on how to manage [our fisheries].	1-10 scale of agreement with statement, 10 best
Brazil	PCVERDE	Sustainable Livelihoods	Political Trust	Political Trust	i_am_confident_that_the_deliberative_council_will_make_the_right_decisions_on_how_to_manage_our_fisheries	I am confident that the Deliberative Council will make the right decisions on how to manage [our fisheries].	1-10 scale of agreement with statement, 10 best
Brazil	PIRAJUB	Sustainable Livelihoods	Political Trust	Political Trust	i_am_confident_that_the_deliberative_council_will_make_the_right_decisions_on_how_to_manage_our_fisheries	I am confident that the Deliberative Council will make the right decisions on how to manage [our fisheries].	1-10 scale of agreement with statement, 10 best
Brazil	BIGUAPE	Sustainable Livelihoods	Collective Efficacy	Collective Efficacy	my_community_has_the_ability_to_collectively_manage_sustainably_our_fishing_so_that_we_can_benefit_in_the_future	MY COMMUNITY HAS THE ABILITY TO collectively MANAGE SUSTAINABLY [OUR FISHING] SO THAT WE CAN BENEFIT IN THE FUTURE?	1-10 scale of agreement with statement, 10 best
Brazil	CANAVIE	Sustainable Livelihoods	Collective Efficacy	Collective Efficacy	my_community_has_the_ability_to_collectively_manage_sustainably_our_fishing_so_that_we_can_benefit_in_the_future	MY COMMUNITY HAS THE ABILITY TO collectively MANAGE SUSTAINABLY [OUR FISHING] SO THAT WE CAN BENEFIT IN THE FUTURE?	1-10 scale of agreement with statement, 10 best
Brazil	CURURUP	Sustainable Livelihoods	Collective Efficacy	Collective Efficacy	my_community_has_the_ability_to_collectively_manage_sustainably_our_fishing_so_that_we_can_benefit_in_the_future	MY COMMUNITY HAS THE ABILITY TO collectively MANAGE SUSTAINABLY [OUR FISHING] SO THAT WE CAN BENEFIT IN THE FUTURE?	1-10 scale of agreement with statement, 10 best
Brazil	PARNAIB	Sustainable Livelihoods	Collective Efficacy	Collective Efficacy	my_community_has_the_ability_to_collectively_manage_sustainably_our_fishing_so_that_we_can_benefit_in_the_future	MY COMMUNITY HAS THE ABILITY TO collectively MANAGE SUSTAINABLY [OUR FISHING] SO THAT WE CAN BENEFIT IN THE FUTURE?	1-10 scale of agreement with statement, 10 best
Brazil	PCVERDE	Sustainable Livelihoods	Collective Efficacy	Collective Efficacy	my_community_has_the_ability_to_collectively_manage_sustainably_our_fishing_so_that_we_can_benefit_in_the_future	MY COMMUNITY HAS THE ABILITY TO collectively MANAGE SUSTAINABLY [OUR FISHING] SO THAT WE CAN BENEFIT IN THE FUTURE?	1-10 scale of agreement with statement, 10 best
Brazil	PIRAJUB	Sustainable Livelihoods	Collective Efficacy	Collective Efficacy	my_community_has_the_ability_to_collectively_manage_sustainably_our_fishing_so_that_we_can_benefit_in_the_future	MY COMMUNITY HAS THE ABILITY TO collectively MANAGE SUSTAINABLY [OUR FISHING] SO THAT WE CAN BENEFIT IN THE FUTURE?	1-10 scale of agreement with statement, 10 best
Brazil	BIGUAPE	Sustainable Livelihoods	Social Trust	Social Trust	most_people_in_my_community_will_follow_the_rules_and_regulations_established_for_the_fishing_community	MOST PEOPLE IN [MY COMMUNITY] WILL FOLLOW THE RULES AND REGULATIONS ESTABLISHED FOR [THE FISHING COMMUNITY]	1-10 scale of agreement with statement, 10 best
Brazil	CANAVIE	Sustainable Livelihoods	Social Trust	Social Trust	most_people_in_my_community_will_follow_the_rules_and_regulations_established_for_the_fishing_community	MOST PEOPLE IN [MY COMMUNITY] WILL FOLLOW THE RULES AND REGULATIONS ESTABLISHED FOR [THE FISHING COMMUNITY]	1-10 scale of agreement with statement, 10 best
Brazil	CURURUP	Sustainable Livelihoods	Social Trust	Social Trust	most_people_in_my_community_will_follow_the_rules_and_regulations_established_for_the_fishing_community	MOST PEOPLE IN [MY COMMUNITY] WILL FOLLOW THE RULES AND REGULATIONS ESTABLISHED FOR [THE FISHING COMMUNITY]	1-10 scale of agreement with statement, 10 best
Brazil	PCVERDE	Sustainable Livelihoods	Social Trust	Social Trust	most_people_in_my_community_will_follow_the_rules_and_regulations_established_for_the_fishing_community	MOST PEOPLE IN [MY COMMUNITY] WILL FOLLOW THE RULES AND REGULATIONS ESTABLISHED FOR [THE FISHING COMMUNITY]	1-10 scale of agreement with statement, 10 best
Brazil	PIRAJUB	Sustainable Livelihoods	Social Trust	Social Trust	most_people_in_my_community_will_follow_the_rules_and_regulations_established_for_the_fishing_community	MOST PEOPLE IN [MY COMMUNITY] WILL FOLLOW THE RULES AND REGULATIONS ESTABLISHED FOR [THE FISHING COMMUNITY]	1-10 scale of agreement with statement, 10 best
Brazil	BIGUAPE	Sustainable Livelihoods	Social Trust	Social Trust	the_most_people_in_my_community_will_implement_the_rules_and_regulations_of_our_fishery_including_the_communication_of_violations_when_testified	THE MOST PEOPLE IN [MY COMMUNITY] WILL IMPLEMENT THE RULES AND REGULATIONS OF [OUR FISHERY], INCLUDING THE COMMUNICATION OF VIOLATIONS WHEN TESTIFIED	1-10 scale of agreement with statement, 10 best
Brazil	CANAVIE	Sustainable Livelihoods	Social Trust	Social Trust	the_most_people_in_my_community_will_implement_the_rules_and_regulations_of_our_fishery_including_the_communication_of_violations_when_testified	THE MOST PEOPLE IN [MY COMMUNITY] WILL IMPLEMENT THE RULES AND REGULATIONS OF [OUR FISHERY], INCLUDING THE COMMUNICATION OF VIOLATIONS WHEN TESTIFIED	1-10 scale of agreement with statement, 10 best
Brazil	CURURUP	Sustainable Livelihoods	Social Trust	Social Trust	the_most_people_in_my_community_will_implement_the_rules_and_regulations_of_our_fishery_including_the_communication_of_violations_when_testified	THE MOST PEOPLE IN [MY COMMUNITY] WILL IMPLEMENT THE RULES AND REGULATIONS OF [OUR FISHERY], INCLUDING THE COMMUNICATION OF VIOLATIONS WHEN TESTIFIED	1-10 scale of agreement with statement, 10 best
Brazil	PARNAIB	Sustainable Livelihoods	Social Trust	Social Trust	the_most_people_in_my_community_will_implement_the_rules_and_regulations_of_our_fishery_including_the_communication_of_violations_when_testified	THE MOST PEOPLE IN [MY COMMUNITY] WILL IMPLEMENT THE RULES AND REGULATIONS OF [OUR FISHERY], INCLUDING THE COMMUNICATION OF VIOLATIONS WHEN TESTIFIED	1-10 scale of agreement with statement, 10 best
Brazil	PCVERDE	Sustainable Livelihoods	Social Trust	Social Trust	the_most_people_in_my_community_will_implement_the_rules_and_regulations_of_our_fishery_including_the_communication_of_violations_when_testified	THE MOST PEOPLE IN [MY COMMUNITY] WILL IMPLEMENT THE RULES AND REGULATIONS OF [OUR FISHERY], INCLUDING THE COMMUNICATION OF VIOLATIONS WHEN TESTIFIED	1-10 scale of agreement with statement, 10 best
Brazil	PIRAJUB	Sustainable Livelihoods	Social Trust	Social Trust	the_most_people_in_my_community_will_implement_the_rules_and_regulations_of_our_fishery_including_the_communication_of_violations_when_testified	THE MOST PEOPLE IN [MY COMMUNITY] WILL IMPLEMENT THE RULES AND REGULATIONS OF [OUR FISHERY], INCLUDING THE COMMUNICATION OF VIOLATIONS WHEN TESTIFIED	1-10 scale of agreement with statement, 10 best
Brazil	BIGUAPE	Sustainable Livelihoods	Food Security	Food Security	which_of_these_statements_best_describes_food_consumed_in_your_home_in_the_last_12_months_converted_1	Which of these statements best describes food consumed in your home in the last 12 months?	Always had enough food, sometimes did not have enough food, often did not have enough food, never had enough food
Brazil	CANAVIE	Sustainable Livelihoods	Food Security	Food Security	which_of_these_statements_best_describes_food_consumed_in_your_home_in_the_last_12_months_converted_1	Which of these statements best describes food consumed in your home in the last 12 months?	Always had enough food, sometimes did not have enough food, often did not have enough food, never had enough food
Brazil	CURURUP	Sustainable Livelihoods	Food Security	Food Security	which_of_these_statements_best_describes_food_consumed_in_your_home_in_the_last_12_months_converted_1	Which of these statements best describes food consumed in your home in the last 12 months?	Always had enough food, sometimes did not have enough food, often did not have enough food, never had enough food
Brazil	PCVERDE	Sustainable Livelihoods	Food Security	Food Security	which_of_these_statements_best_describes_food_consumed_in_your_home_in_the_last_12_months_converted_1	Which of these statements best describes food consumed in your home in the last 12 months?	Always had enough food, sometimes did not have enough food, often did not have enough food, never had enough food
Brazil	PIRAJUB	Sustainable Livelihoods	Food Security	Food Security	which_of_these_statements_best_describes_food_consumed_in_your_home_in_the_last_12_months_converted_1	Which of these statements best describes food consumed in your home in the last 12 months?	Always had enough food, sometimes did not have enough food, often did not have enough food, never had enough food
Brazil	BIGUAPE	Sustainable Livelihoods	Household Assets	Household Assets	household_assets_items_in_house_1	Which of the following items do you have in your household?	yes or no, whether your household has specific assets listed: running water,electricity,refrigerator,oven,radio,TV,satellite dish,Computer ,Internet, cellular phone, landline phone
Brazil	CANAVIE	Sustainable Livelihoods	Household Assets	Household Assets	household_assets_items_in_house_1	Which of the following items do you have in your household?	yes or no, whether your household has specific assets listed: running water,electricity,refrigerator,oven,radio,TV,satellite dish,Computer ,Internet, cellular phone, landline phone
Brazil	CURURUP	Sustainable Livelihoods	Household Assets	Household Assets	household_assets_items_in_house_1	Which of the following items do you have in your household?	yes or no, whether your household has specific assets listed: running water,electricity,refrigerator,oven,radio,TV,satellite dish,Computer ,Internet, cellular phone, landline phone
Brazil	PARNAIB	Sustainable Livelihoods	Household Assets	Household Assets	household_assets_items_in_house_1	Which of the following items do you have in your household?	yes or no, whether your household has specific assets listed: running water,electricity,refrigerator,oven,radio,TV,satellite dish,Computer ,Internet, cellular phone, landline phone
Brazil	PCVERDE	Sustainable Livelihoods	Household Assets	Household Assets	household_assets_items_in_house_1	Which of the following items do you have in your household?	yes or no, whether your household has specific assets listed: running water,electricity,refrigerator,oven,radio,TV,satellite dish,Computer ,Internet, cellular phone, landline phone
Brazil	PIRAJUB	Sustainable Livelihoods	Household Assets	Household Assets	household_assets_items_in_house_1	Which of the following items do you have in your household?	yes or no, whether your household has specific assets listed: running water,electricity,refrigerator,oven,radio,TV,satellite dish,Computer ,Internet, cellular phone, landline phone
Brazil	BIGUAPE	Sustainable Livelihoods	Livelihood Stability	Livelihood Stability	46_compared_to_5_years_ago_the_quality_and_stability_of_employment_for_the_family_converted	46- Compared to 5 years ago, the quality and stability of employment for the family:	improved, improved somewhat, remained the same, worsened somewhat, worsened
Brazil	CANAVIE	Sustainable Livelihoods	Livelihood Stability	Livelihood Stability	46_compared_to_5_years_ago_the_quality_and_stability_of_employment_for_the_family_converted	46- Compared to 5 years ago, the quality and stability of employment for the family:	improved, improved somewhat, remained the same, worsened somewhat, worsened
Brazil	CURURUP	Sustainable Livelihoods	Livelihood Stability	Livelihood Stability	46_compared_to_5_years_ago_the_quality_and_stability_of_employment_for_the_family_converted	46- Compared to 5 years ago, the quality and stability of employment for the family:	improved, improved somewhat, remained the same, worsened somewhat, worsened
Brazil	PARNAIB	Sustainable Livelihoods	Livelihood Stability	Livelihood Stability	46_compared_to_5_years_ago_the_quality_and_stability_of_employment_for_the_family_converted	46- Compared to 5 years ago, the quality and stability of employment for the family:	improved, improved somewhat, remained the same, worsened somewhat, worsened
Brazil	PCVERDE	Sustainable Livelihoods	Livelihood Stability	Livelihood Stability	46_compared_to_5_years_ago_the_quality_and_stability_of_employment_for_the_family_converted	46- Compared to 5 years ago, the quality and stability of employment for the family:	improved, improved somewhat, remained the same, worsened somewhat, worsened
Brazil	PIRAJUB	Sustainable Livelihoods	Livelihood Stability	Livelihood Stability	46_compared_to_5_years_ago_the_quality_and_stability_of_employment_for_the_family_converted	46- Compared to 5 years ago, the quality and stability of employment for the family:	improved, improved somewhat, remained the same, worsened somewhat, worsened
Brazil	BIGUAPE	Sustainable Livelihoods	Subjective Well-being	Subjective Well-being	after_all_what_is_your_level_of_satisfaction_with_your_life_nowadays	After all, what is your level of satisfaction with your life nowadays?	1-10 scale of agreement with statement, 10 best
Brazil	CANAVIE	Sustainable Livelihoods	Subjective Well-being	Subjective Well-being	after_all_what_is_your_level_of_satisfaction_with_your_life_nowadays	After all, what is your level of satisfaction with your life nowadays?	1-10 scale of agreement with statement, 10 best
Brazil	CURURUP	Sustainable Livelihoods	Subjective Well-being	Subjective Well-being	after_all_what_is_your_level_of_satisfaction_with_your_life_nowadays	After all, what is your level of satisfaction with your life nowadays?	1-10 scale of agreement with statement, 10 best
Brazil	PARNAIB	Sustainable Livelihoods	Subjective Well-being	Subjective Well-being	after_all_what_is_your_level_of_satisfaction_with_your_life_nowadays	After all, what is your level of satisfaction with your life nowadays?	1-10 scale of agreement with statement, 10 best
Brazil	PCVERDE	Sustainable Livelihoods	Subjective Well-being	Subjective Well-being	after_all_what_is_your_level_of_satisfaction_with_your_life_nowadays	After all, what is your level of satisfaction with your life nowadays?	1-10 scale of agreement with statement, 10 best
Brazil	PIRAJUB	Sustainable Livelihoods	Subjective Well-being	Subjective Well-being	after_all_what_is_your_level_of_satisfaction_with_your_life_nowadays	After all, what is your level of satisfaction with your life nowadays?	1-10 scale of agreement with statement, 10 best
Brazil	BIGUAPE	Sustainable Livelihoods	Political Trust	Political Trust	generally_we_have_confidence_that_the_icmbio_can_take_decisions_for_better_interest_of_our_community	Generally, WE HAVE CONFIDENCE THAT THE ICMBIO CAN TAKE DECISIONS FOR BETTER INTEREST OF [OUR COMMUNITY]	1-5 scale of agreement with statement, 5 best
Brazil	CANAVIE	Sustainable Livelihoods	Political Trust	Political Trust	generally_we_have_confidence_that_the_icmbio_can_take_decisions_for_better_interest_of_our_community	Generally, WE HAVE CONFIDENCE THAT THE ICMBIO CAN TAKE DECISIONS FOR BETTER INTEREST OF [OUR COMMUNITY]	1-5 scale of agreement with statement, 5 best
Brazil	CURURUP	Sustainable Livelihoods	Political Trust	Political Trust	generally_we_have_confidence_that_the_icmbio_can_take_decisions_for_better_interest_of_our_community	Generally, WE HAVE CONFIDENCE THAT THE ICMBIO CAN TAKE DECISIONS FOR BETTER INTEREST OF [OUR COMMUNITY]	1-5 scale of agreement with statement, 5 best
Brazil	PARNAIB	Sustainable Livelihoods	Political Trust	Political Trust	generally_we_have_confidence_that_the_icmbio_can_take_decisions_for_better_interest_of_our_community	Generally, WE HAVE CONFIDENCE THAT THE ICMBIO CAN TAKE DECISIONS FOR BETTER INTEREST OF [OUR COMMUNITY]	1-5 scale of agreement with statement, 5 best
Brazil	PCVERDE	Sustainable Livelihoods	Political Trust	Political Trust	generally_we_have_confidence_that_the_icmbio_can_take_decisions_for_better_interest_of_our_community	Generally, WE HAVE CONFIDENCE THAT THE ICMBIO CAN TAKE DECISIONS FOR BETTER INTEREST OF [OUR COMMUNITY]	1-5 scale of agreement with statement, 5 best
Brazil	PIRAJUB	Sustainable Livelihoods	Political Trust	Political Trust	generally_we_have_confidence_that_the_icmbio_can_take_decisions_for_better_interest_of_our_community	Generally, WE HAVE CONFIDENCE THAT THE ICMBIO CAN TAKE DECISIONS FOR BETTER INTEREST OF [OUR COMMUNITY]	1-5 scale of agreement with statement, 5 best
Brazil	CANAVIE	Sustainable Livelihoods	Social Equity	Social Equity	my_family_is_able_to_benefit_from_fishing_in_our_community_as_any_other_member_of_the_community_converted	My Family is ABLE TO BENEFIT FROM [FISHING in OUR COMMUNITY] AS ANY OTHER MEMBER OF THE COMMUNITY	With statement: strongly agree, agree, indifferent, disagree, strongly disagree
Brazil	CURURUP	Sustainable Livelihoods	Social Equity	Social Equity	my_family_is_able_to_benefit_from_fishing_in_our_community_as_any_other_member_of_the_community_converted	My Family is ABLE TO BENEFIT FROM [FISHING in OUR COMMUNITY] AS ANY OTHER MEMBER OF THE COMMUNITY	With statement: strongly agree, agree, indifferent, disagree, strongly disagree
Brazil	PARNAIB	Sustainable Livelihoods	Social Equity	Social Equity	my_family_is_able_to_benefit_from_fishing_in_our_community_as_any_other_member_of_the_community_converted	My Family is ABLE TO BENEFIT FROM [FISHING in OUR COMMUNITY] AS ANY OTHER MEMBER OF THE COMMUNITY	With statement: strongly agree, agree, indifferent, disagree, strongly disagree
Brazil	PCVERDE	Sustainable Livelihoods	Social Equity	Social Equity	my_family_is_able_to_benefit_from_fishing_in_our_community_as_any_other_member_of_the_community_converted	My Family is ABLE TO BENEFIT FROM [FISHING in OUR COMMUNITY] AS ANY OTHER MEMBER OF THE COMMUNITY	With statement: strongly agree, agree, indifferent, disagree, strongly disagree
Brazil	PIRAJUB	Sustainable Livelihoods	Social Equity	Social Equity	my_family_is_able_to_benefit_from_fishing_in_our_community_as_any_other_member_of_the_community_converted	My Family is ABLE TO BENEFIT FROM [FISHING in OUR COMMUNITY] AS ANY OTHER MEMBER OF THE COMMUNITY	With statement: strongly agree, agree, indifferent, disagree, strongly disagree
Brazil	BIGUAPE	Sustainable Livelihoods	Social Trust	Social Trust	in_a_general_way_i_trust_the_most_people_in_my_community_converted	IN A GENERAL WAY I TRUST THE MOST PEOPLE IN [MY COMMUNITY]	With statement: strongly agree, agree, indifferent, disagree, strongly disagree
Brazil	CANAVIE	Sustainable Livelihoods	Social Trust	Social Trust	in_a_general_way_i_trust_the_most_people_in_my_community_converted	IN A GENERAL WAY I TRUST THE MOST PEOPLE IN [MY COMMUNITY]	With statement: strongly agree, agree, indifferent, disagree, strongly disagree
Brazil	CURURUP	Sustainable Livelihoods	Social Trust	Social Trust	in_a_general_way_i_trust_the_most_people_in_my_community_converted	IN A GENERAL WAY I TRUST THE MOST PEOPLE IN [MY COMMUNITY]	With statement: strongly agree, agree, indifferent, disagree, strongly disagree
Brazil	PARNAIB	Sustainable Livelihoods	Social Trust	Social Trust	in_a_general_way_i_trust_the_most_people_in_my_community_converted	IN A GENERAL WAY I TRUST THE MOST PEOPLE IN [MY COMMUNITY]	With statement: strongly agree, agree, indifferent, disagree, strongly disagree
Brazil	PCVERDE	Sustainable Livelihoods	Social Trust	Social Trust	in_a_general_way_i_trust_the_most_people_in_my_community_converted	IN A GENERAL WAY I TRUST THE MOST PEOPLE IN [MY COMMUNITY]	With statement: strongly agree, agree, indifferent, disagree, strongly disagree
Brazil	PIRAJUB	Sustainable Livelihoods	Social Trust	Social Trust	in_a_general_way_i_trust_the_most_people_in_my_community_converted	IN A GENERAL WAY I TRUST THE MOST PEOPLE IN [MY COMMUNITY]	With statement: strongly agree, agree, indifferent, disagree, strongly disagree
Indonesia	SERIBU_	Community Support	Attitude - TURF	Attitude	12a_make_the_sea_awake_protect_the_sea	Here, please tell me whether 'Agreed', 'Disagree', 'Do not know' to the statement below (12) For you to obey the PAAP agreement (A) Make the sea awake	[] Agree [] Disagree [] Do not know
Indonesia	SERIBU_	Community Support	Attitude - TURF	Attitude	12b_then_the_catch_is_getting_more_the_income_increases	Here, please tell me whether 'Agreed', 'Disagree', 'Do not know' to the statement below (12) For you to obey the PAAP agreement (B) Then the catch is getting more, the income increases	[] Agree [] Disagree [] Do not know
Indonesia	SERIBU_	Community Support	Attitude - TURF	Attitude	12c_will_benefit_fishing_fishermen	Here, please tell me whether 'Agreed', 'Disagree', 'Do not know' to the statement below (12) For you to obey the PAAP agreement (C) Will benefit fishing fishermen	[] Agree [] Disagree [] Do not know
Indonesia	BUMBANG	Community Support	Attitude - Catch Reporting	Attitude	add_a_job_because_it_should_report_the_catch	(13) To me, by obeying the rules of access management of the fishing area (D) Increase employment due to having to report the catch	[] Agree [] Disagree [] Do not know
Indonesia	ANAMBAS	Community Support	Attitude - Enforcement	Attitude	can_not_be_done_because_there_is_no_firmness_against_violators_of_the_rules	(14) ÿÿ9For me, obey the rules of access management of the fishery areaÿÿ1 ) can not be done because there is no firmness against rule violators	[] Agree [] Disagree [] Do not know
Indonesia	BANDAMP	Community Support	Attitude - Enforcement	Attitude	can_not_be_done_because_there_is_no_firmness_against_violators_of_the_rules	(14) ÿÿ9For me, obey the rules of access management of the fishery areaÿÿ1 ) can not be done because there is no firmness against rule violators	[] Agree [] Disagree [] Do not know
Indonesia	BUNAKEN	Community Support	Attitude - Enforcement	Attitude	can_not_be_done_because_there_is_no_firmness_against_violators_of_the_rules	(14) ÿÿ9For me, obey the rules of access management of the fishery areaÿÿ1 ) can not be done because there is no firmness against rule violators	[] Agree [] Disagree [] Do not know
Indonesia	GILIMAT	Community Support	Attitude - Enforcement	Attitude	can_not_be_done_because_there_is_no_firmness_against_violators_of_the_rules	(14) ÿÿ9For me, obey the rules of access management of the fishery areaÿÿ1 ) can not be done because there is no firmness against rule violators	[] Agree [] Disagree [] Do not know
Indonesia	KAIMANA	Community Support	Attitude - Enforcement	Attitude	can_not_be_done_because_there_is_no_firmness_against_violators_of_the_rules	(14) ÿÿ9For me, obey the rules of access management of the fishery areaÿÿ1 ) can not be done because there is no firmness against rule violators	[] Agree [] Disagree [] Do not know
Indonesia	KOLONOB	Community Support	Attitude - Enforcement	Attitude	can_not_be_done_because_there_is_no_firmness_against_violators_of_the_rules	(14) ÿÿ9For me, obey the rules of access management of the fishery areaÿÿ1 ) can not be done because there is no firmness against rule violators	[] Agree [] Disagree [] Do not know
Indonesia	SABANG_	Community Support	Attitude - Enforcement	Attitude	can_not_be_done_because_there_is_no_firmness_against_violators_of_the_rules	(14) ÿÿ9For me, obey the rules of access management of the fishery areaÿÿ1 ) can not be done because there is no firmness against rule violators	[] Agree [] Disagree [] Do not know
Indonesia	TAKABON	Community Support	Attitude - Enforcement	Attitude	can_not_be_done_because_there_is_no_firmness_against_violators_of_the_rules	(14) ÿÿ9For me, obey the rules of access management of the fishery areaÿÿ1 ) can not be done because there is no firmness against rule violators	[] Agree [] Disagree [] Do not know
Indonesia	WAKA_DT	Community Support	Attitude - Enforcement	Attitude	can_not_be_done_because_there_is_no_firmness_against_violators_of_the_rules	(14) ÿÿ9For me, obey the rules of access management of the fishery areaÿÿ1 ) can not be done because there is no firmness against rule violators	[] Agree [] Disagree [] Do not know
Indonesia	WAKA_NP	Community Support	Attitude - Enforcement	Attitude	can_not_be_done_because_there_is_no_firmness_against_violators_of_the_rules	(14) ÿÿ9For me, obey the rules of access management of the fishery areaÿÿ1 ) can not be done because there is no firmness against rule violators	[] Agree [] Disagree [] Do not know
Indonesia	SERIBU_	Community Support	Attitude - TURF	Attitude	causing_social_conflict	(13) For you, Obey the PAAP agreement (D) Causing social conflict	[] Agree [] Disagree [] Do not know
Indonesia	BUNAKEN	Community Support	Attitude - NTZ	Attitude	e_there_is_no_benefit_in_the_presence_of_fish_saving_areas	(16) For me, obey the agreement of management rules of access of fishery area (E) there is no benefit in the presence of fish saving areas	[] Agree [] Disagree [] Do not know
Indonesia	BUNAKEN	Community Support	Attitude - TURF	Attitude	e_will_benefit_fishermen_based_on_their_activities	Here, please Mr / Mrs declare whether 'Agreed', 'Disagree', 'Do not know' to the statement below (15) For me, obey the agreement of management rules of access of fisheries area (E) will benefit fishermen based on their activities	[] Agree [] Disagree [] Do not know
Indonesia	ANAMBAS	Community Support	Attitude - TURF	Attitude	for_the_next_8_questions_please_tell_me_if_obeying_the_rules_of_fishery_area_access_managementis_is_a_form_of_responsibility_as_a_fisherman_in_this_region	Here, please Mr / Mrs declare whether 'Agreed', 'Disagree', 'Do not know' to the statement below; (13) For me, obey the rules of fishery area access management (A) is a form of responsibility as a fisherman in the region	[] Agree [] Disagree [] Do not know
Indonesia	BANDAMP	Community Support	Attitude - TURF	Attitude	for_the_next_8_questions_please_tell_me_if_obeying_the_rules_of_fishery_area_access_managementis_is_a_form_of_responsibility_as_a_fisherman_in_this_region	Here, please Mr / Mrs declare whether 'Agreed', 'Disagree', 'Do not know' to the statement below; (13) For me, obey the rules of fishery area access management (A) is a form of responsibility as a fisherman in the region	[] Agree [] Disagree [] Do not know
Indonesia	BUNAKEN	Community Support	Attitude - TURF	Attitude	for_the_next_8_questions_please_tell_me_if_obeying_the_rules_of_fishery_area_access_managementis_is_a_form_of_responsibility_as_a_fisherman_in_this_region	Here, please Mr / Mrs declare whether 'Agreed', 'Disagree', 'Do not know' to the statement below; (13) For me, obey the rules of fishery area access management (A) is a form of responsibility as a fisherman in the region	[] Agree [] Disagree [] Do not know
Indonesia	GILIMAT	Community Support	Attitude - TURF	Attitude	for_the_next_8_questions_please_tell_me_if_obeying_the_rules_of_fishery_area_access_managementis_is_a_form_of_responsibility_as_a_fisherman_in_this_region	Here, please Mr / Mrs declare whether 'Agreed', 'Disagree', 'Do not know' to the statement below; (13) For me, obey the rules of fishery area access management (A) is a form of responsibility as a fisherman in the region	[] Agree [] Disagree [] Do not know
Indonesia	KAIMANA	Community Support	Attitude - TURF	Attitude	for_the_next_8_questions_please_tell_me_if_obeying_the_rules_of_fishery_area_access_managementis_is_a_form_of_responsibility_as_a_fisherman_in_this_region	Here, please Mr / Mrs declare whether 'Agreed', 'Disagree', 'Do not know' to the statement below; (13) For me, obey the rules of fishery area access management (A) is a form of responsibility as a fisherman in the region	[] Agree [] Disagree [] Do not know
Indonesia	KOLONOB	Community Support	Attitude - TURF	Attitude	for_the_next_8_questions_please_tell_me_if_obeying_the_rules_of_fishery_area_access_managementis_is_a_form_of_responsibility_as_a_fisherman_in_this_region	Here, please Mr / Mrs declare whether 'Agreed', 'Disagree', 'Do not know' to the statement below; (13) For me, obey the rules of fishery area access management (A) is a form of responsibility as a fisherman in the region	[] Agree [] Disagree [] Do not know
Indonesia	SABANG_	Community Support	Attitude - TURF	Attitude	for_the_next_8_questions_please_tell_me_if_obeying_the_rules_of_fishery_area_access_managementis_is_a_form_of_responsibility_as_a_fisherman_in_this_region	Here, please Mr / Mrs declare whether 'Agreed', 'Disagree', 'Do not know' to the statement below; (13) For me, obey the rules of fishery area access management (A) is a form of responsibility as a fisherman in the region	[] Agree [] Disagree [] Do not know
Indonesia	TAKABON	Community Support	Attitude - TURF	Attitude	for_the_next_8_questions_please_tell_me_if_obeying_the_rules_of_fishery_area_access_managementis_is_a_form_of_responsibility_as_a_fisherman_in_this_region	Here, please Mr / Mrs declare whether 'Agreed', 'Disagree', 'Do not know' to the statement below; (13) For me, obey the rules of fishery area access management (A) is a form of responsibility as a fisherman in the region	[] Agree [] Disagree [] Do not know
Indonesia	WAKA_DT	Community Support	Attitude - TURF	Attitude	for_the_next_8_questions_please_tell_me_if_obeying_the_rules_of_fishery_area_access_managementis_is_a_form_of_responsibility_as_a_fisherman_in_this_region	Here, please Mr / Mrs declare whether 'Agreed', 'Disagree', 'Do not know' to the statement below; (13) For me, obey the rules of fishery area access management (A) is a form of responsibility as a fisherman in the region	[] Agree [] Disagree [] Do not know
Indonesia	WAKA_NP	Community Support	Attitude - TURF	Attitude	for_the_next_8_questions_please_tell_me_if_obeying_the_rules_of_fishery_area_access_managementis_is_a_form_of_responsibility_as_a_fisherman_in_this_region	Here, please Mr / Mrs declare whether 'Agreed', 'Disagree', 'Do not know' to the statement below; (13) For me, obey the rules of fishery area access management (A) is a form of responsibility as a fisherman in the region	[] Agree [] Disagree [] Do not know
Indonesia	ANAMBAS	Community Support	Attitude - TURF	Attitude	guarantees_my_familys_life_in_the_future	Here, please Mr / Mrs declare whether 'Agreed', 'Disagree', 'Do not know' to the statement below; (13) For me, obey the rules of fishery area access management (B) ensuring the continuation of my family's life in the future	[] Agree [] Disagree [] Do not know
Indonesia	BANDAMP	Community Support	Attitude - TURF	Attitude	guarantees_my_familys_life_in_the_future	Here, please Mr / Mrs declare whether 'Agreed', 'Disagree', 'Do not know' to the statement below; (13) For me, obey the rules of fishery area access management (B) ensuring the continuation of my family's life in the future	[] Agree [] Disagree [] Do not know
Indonesia	BUNAKEN	Community Support	Attitude - TURF	Attitude	guarantees_my_familys_life_in_the_future	Here, please Mr / Mrs declare whether 'Agreed', 'Disagree', 'Do not know' to the statement below; (13) For me, obey the rules of fishery area access management (B) ensuring the continuation of my family's life in the future	[] Agree [] Disagree [] Do not know
Indonesia	GILIMAT	Community Support	Attitude - TURF	Attitude	guarantees_my_familys_life_in_the_future	Here, please Mr / Mrs declare whether 'Agreed', 'Disagree', 'Do not know' to the statement below; (13) For me, obey the rules of fishery area access management (B) ensuring the continuation of my family's life in the future	[] Agree [] Disagree [] Do not know
Indonesia	KAIMANA	Community Support	Attitude - TURF	Attitude	guarantees_my_familys_life_in_the_future	Here, please Mr / Mrs declare whether 'Agreed', 'Disagree', 'Do not know' to the statement below; (13) For me, obey the rules of fishery area access management (B) ensuring the continuation of my family's life in the future	[] Agree [] Disagree [] Do not know
Indonesia	KOLONOB	Community Support	Attitude - TURF	Attitude	guarantees_my_familys_life_in_the_future	Here, please Mr / Mrs declare whether 'Agreed', 'Disagree', 'Do not know' to the statement below; (13) For me, obey the rules of fishery area access management (B) ensuring the continuation of my family's life in the future	[] Agree [] Disagree [] Do not know
Indonesia	SABANG_	Community Support	Attitude - TURF	Attitude	guarantees_my_familys_life_in_the_future	Here, please Mr / Mrs declare whether 'Agreed', 'Disagree', 'Do not know' to the statement below; (13) For me, obey the rules of fishery area access management (B) ensuring the continuation of my family's life in the future	[] Agree [] Disagree [] Do not know
Indonesia	TAKABON	Community Support	Attitude - TURF	Attitude	guarantees_my_familys_life_in_the_future	Here, please Mr / Mrs declare whether 'Agreed', 'Disagree', 'Do not know' to the statement below; (13) For me, obey the rules of fishery area access management (B) ensuring the continuation of my family's life in the future	[] Agree [] Disagree [] Do not know
Indonesia	WAKA_DT	Community Support	Attitude - TURF	Attitude	guarantees_my_familys_life_in_the_future	Here, please Mr / Mrs declare whether 'Agreed', 'Disagree', 'Do not know' to the statement below; (13) For me, obey the rules of fishery area access management (B) ensuring the continuation of my family's life in the future	[] Agree [] Disagree [] Do not know
Indonesia	WAKA_NP	Community Support	Attitude - TURF	Attitude	guarantees_my_familys_life_in_the_future	Here, please Mr / Mrs declare whether 'Agreed', 'Disagree', 'Do not know' to the statement below; (13) For me, obey the rules of fishery area access management (B) ensuring the continuation of my family's life in the future	[] Agree [] Disagree [] Do not know
Indonesia	ANAMBAS	Community Support	Attitude - TURF	Attitude	keeps_the_availability_of_fish_and_other_marine_resources_for_a_long_time	Here, please Mr / Mrs declare whether 'Agreed', 'Disagree', 'Do not know' to the statement below; (13) For me, obey the rules of fishery area access management (C) maintaining the availability of fish and other marine resources for a long time	[] Agree [] Disagree [] Do not know
Indonesia	BANDAMP	Community Support	Attitude - TURF	Attitude	keeps_the_availability_of_fish_and_other_marine_resources_for_a_long_time	Here, please Mr / Mrs declare whether 'Agreed', 'Disagree', 'Do not know' to the statement below; (13) For me, obey the rules of fishery area access management (C) maintaining the availability of fish and other marine resources for a long time	[] Agree [] Disagree [] Do not know
Indonesia	BUNAKEN	Community Support	Attitude - TURF	Attitude	keeps_the_availability_of_fish_and_other_marine_resources_for_a_long_time	Here, please Mr / Mrs declare whether 'Agreed', 'Disagree', 'Do not know' to the statement below; (13) For me, obey the rules of fishery area access management (C) maintaining the availability of fish and other marine resources for a long time	[] Agree [] Disagree [] Do not know
Indonesia	GILIMAT	Community Support	Attitude - TURF	Attitude	keeps_the_availability_of_fish_and_other_marine_resources_for_a_long_time	Here, please Mr / Mrs declare whether 'Agreed', 'Disagree', 'Do not know' to the statement below; (13) For me, obey the rules of fishery area access management (C) maintaining the availability of fish and other marine resources for a long time	[] Agree [] Disagree [] Do not know
Indonesia	KAIMANA	Community Support	Attitude - TURF	Attitude	keeps_the_availability_of_fish_and_other_marine_resources_for_a_long_time	Here, please Mr / Mrs declare whether 'Agreed', 'Disagree', 'Do not know' to the statement below; (13) For me, obey the rules of fishery area access management (C) maintaining the availability of fish and other marine resources for a long time	[] Agree [] Disagree [] Do not know
Indonesia	KOLONOB	Community Support	Attitude - TURF	Attitude	keeps_the_availability_of_fish_and_other_marine_resources_for_a_long_time	Here, please Mr / Mrs declare whether 'Agreed', 'Disagree', 'Do not know' to the statement below; (13) For me, obey the rules of fishery area access management (C) maintaining the availability of fish and other marine resources for a long time	[] Agree [] Disagree [] Do not know
Indonesia	SABANG_	Community Support	Attitude - TURF	Attitude	keeps_the_availability_of_fish_and_other_marine_resources_for_a_long_time	Here, please Mr / Mrs declare whether 'Agreed', 'Disagree', 'Do not know' to the statement below; (13) For me, obey the rules of fishery area access management (C) maintaining the availability of fish and other marine resources for a long time	[] Agree [] Disagree [] Do not know
Indonesia	TAKABON	Community Support	Attitude - TURF	Attitude	keeps_the_availability_of_fish_and_other_marine_resources_for_a_long_time	Here, please Mr / Mrs declare whether 'Agreed', 'Disagree', 'Do not know' to the statement below; (13) For me, obey the rules of fishery area access management (C) maintaining the availability of fish and other marine resources for a long time	[] Agree [] Disagree [] Do not know
Indonesia	WAKA_DT	Community Support	Attitude - TURF	Attitude	keeps_the_availability_of_fish_and_other_marine_resources_for_a_long_time	Here, please Mr / Mrs declare whether 'Agreed', 'Disagree', 'Do not know' to the statement below; (13) For me, obey the rules of fishery area access management (C) maintaining the availability of fish and other marine resources for a long time	[] Agree [] Disagree [] Do not know
Indonesia	WAKA_NP	Community Support	Attitude - TURF	Attitude	keeps_the_availability_of_fish_and_other_marine_resources_for_a_long_time	Here, please Mr / Mrs declare whether 'Agreed', 'Disagree', 'Do not know' to the statement below; (13) For me, obey the rules of fishery area access management (C) maintaining the availability of fish and other marine resources for a long time	[] Agree [] Disagree [] Do not know
Indonesia	BUMBANG	Community Support	Attitude - TURF	Attitude	lobster_catch_will_be_reduced	(13) To me, by obeying the rules of access management of the fishing area (B) Lobster catch will be reduced	[] Agree [] Disagree [] Do not know
Indonesia	ANAMBAS	Community Support	Attitude - TURF	Attitude	maintains_the_tradition_of_living_as_fishermen_from_generation_to_generation	Here, please Mr / Mrs declare whether 'Agreed', 'Disagree', 'Do not know' to the statement below; (13) For me, obey the rules of fishery area access management (D) preserves the traditions of life as fishermen from generation to generation	[] Agree [] Disagree [] Do not know
Indonesia	BANDAMP	Community Support	Attitude - TURF	Attitude	maintains_the_tradition_of_living_as_fishermen_from_generation_to_generation	Here, please Mr / Mrs declare whether 'Agreed', 'Disagree', 'Do not know' to the statement below; (13) For me, obey the rules of fishery area access management (D) preserves the traditions of life as fishermen from generation to generation	[] Agree [] Disagree [] Do not know
Indonesia	BUNAKEN	Community Support	Attitude - TURF	Attitude	maintains_the_tradition_of_living_as_fishermen_from_generation_to_generation	Here, please Mr / Mrs declare whether 'Agreed', 'Disagree', 'Do not know' to the statement below; (13) For me, obey the rules of fishery area access management (D) preserves the traditions of life as fishermen from generation to generation	[] Agree [] Disagree [] Do not know
Indonesia	GILIMAT	Community Support	Attitude - TURF	Attitude	maintains_the_tradition_of_living_as_fishermen_from_generation_to_generation	Here, please Mr / Mrs declare whether 'Agreed', 'Disagree', 'Do not know' to the statement below; (13) For me, obey the rules of fishery area access management (D) preserves the traditions of life as fishermen from generation to generation	[] Agree [] Disagree [] Do not know
Indonesia	KAIMANA	Community Support	Attitude - TURF	Attitude	maintains_the_tradition_of_living_as_fishermen_from_generation_to_generation	Here, please Mr / Mrs declare whether 'Agreed', 'Disagree', 'Do not know' to the statement below; (13) For me, obey the rules of fishery area access management (D) preserves the traditions of life as fishermen from generation to generation	[] Agree [] Disagree [] Do not know
Indonesia	KOLONOB	Community Support	Attitude - TURF	Attitude	maintains_the_tradition_of_living_as_fishermen_from_generation_to_generation	Here, please Mr / Mrs declare whether 'Agreed', 'Disagree', 'Do not know' to the statement below; (13) For me, obey the rules of fishery area access management (D) preserves the traditions of life as fishermen from generation to generation	[] Agree [] Disagree [] Do not know
Indonesia	SABANG_	Community Support	Attitude - TURF	Attitude	maintains_the_tradition_of_living_as_fishermen_from_generation_to_generation	Here, please Mr / Mrs declare whether 'Agreed', 'Disagree', 'Do not know' to the statement below; (13) For me, obey the rules of fishery area access management (D) preserves the traditions of life as fishermen from generation to generation	[] Agree [] Disagree [] Do not know
Indonesia	TAKABON	Community Support	Attitude - TURF	Attitude	maintains_the_tradition_of_living_as_fishermen_from_generation_to_generation	Here, please Mr / Mrs declare whether 'Agreed', 'Disagree', 'Do not know' to the statement below; (13) For me, obey the rules of fishery area access management (D) preserves the traditions of life as fishermen from generation to generation	[] Agree [] Disagree [] Do not know
Indonesia	WAKA_DT	Community Support	Attitude - TURF	Attitude	maintains_the_tradition_of_living_as_fishermen_from_generation_to_generation	Here, please Mr / Mrs declare whether 'Agreed', 'Disagree', 'Do not know' to the statement below; (13) For me, obey the rules of fishery area access management (D) preserves the traditions of life as fishermen from generation to generation	[] Agree [] Disagree [] Do not know
Indonesia	WAKA_NP	Community Support	Attitude - TURF	Attitude	maintains_the_tradition_of_living_as_fishermen_from_generation_to_generation	Here, please Mr / Mrs declare whether 'Agreed', 'Disagree', 'Do not know' to the statement below; (13) For me, obey the rules of fishery area access management (D) preserves the traditions of life as fishermen from generation to generation	[] Agree [] Disagree [] Do not know
Indonesia	BUMBANG	Community Support	Attitude - TURF	Attitude	so_the_catch_in_the_future_will_add_more_when_compared_with_before	Here, please tell me whether 'Agreed', 'Disagree', 'Do not know' to the statement below (12) To me, by obeying the rules of access management of the fishing area (A) Then the catch in the future will add more when compared to before the establishment of PAAP	[] Agree [] Disagree [] Do not know
Indonesia	BUMBANG	Community Support	Attitude - NTZ	Attitude	the_abundance_of_lobsters_will_increase_from_the_core_zone	Here, please tell me whether 'Agreed', 'Disagree', 'Do not know' to the statement below (12) To me, by obeying the rules of access management of the fishing area (C) The abundance of lobsters will increase from the core zone	[] Agree [] Disagree [] Do not know
Indonesia	ANAMBAS	Sustainable Livelihoods	Catch Trend 1 Year	Catch Trend 1 Year	converted_in_this_1_month_how_your_catch_compared_to_the_same_month_last_year	(E) In 1 month, how did your catch compare to the same month last year?	[] Same [] More [] More and more bigger [] Less [] Uncertain [] Do not remember / do not know
Indonesia	BANDAMP	Sustainable Livelihoods	Catch Trend 1 Year	Catch Trend 1 Year	converted_in_this_1_month_how_your_catch_compared_to_the_same_month_last_year	(E) In 1 month, how did your catch compare to the same month last year?	[] Same [] More [] More and more bigger [] Less [] Uncertain [] Do not remember / do not know
Indonesia	BUMBANG	Sustainable Livelihoods	Catch Trend 1 Year	Catch Trend 1 Year	converted_in_this_1_month_how_your_catch_compared_to_the_same_month_last_year	(E) In 1 month, how did your catch compare to the same month last year?	[] Same [] More [] More and more bigger [] Less [] Uncertain [] Do not remember / do not know
Indonesia	BUNAKEN	Sustainable Livelihoods	Catch Trend 1 Year	Catch Trend 1 Year	converted_in_this_1_month_how_your_catch_compared_to_the_same_month_last_year	(E) In 1 month, how did your catch compare to the same month last year?	[] Same [] More [] More and more bigger [] Less [] Uncertain [] Do not remember / do not know
Indonesia	GILIMAT	Sustainable Livelihoods	Catch Trend 1 Year	Catch Trend 1 Year	converted_in_this_1_month_how_your_catch_compared_to_the_same_month_last_year	(E) In 1 month, how did your catch compare to the same month last year?	[] Same [] More [] More and more bigger [] Less [] Uncertain [] Do not remember / do not know
Indonesia	KAIMANA	Sustainable Livelihoods	Catch Trend 1 Year	Catch Trend 1 Year	converted_in_this_1_month_how_your_catch_compared_to_the_same_month_last_year	(E) In 1 month, how did your catch compare to the same month last year?	[] Same [] More [] More and more bigger [] Less [] Uncertain [] Do not remember / do not know
Indonesia	KARIMUN	Sustainable Livelihoods	Catch Trend 1 Year	Catch Trend 1 Year	converted_in_this_1_month_how_your_catch_compared_to_the_same_month_last_year	(E) In 1 month, how did your catch compare to the same month last year?	[] Same [] More [] More and more bigger [] Less [] Uncertain [] Do not remember / do not know
Indonesia	KOLONOB	Sustainable Livelihoods	Catch Trend 1 Year	Catch Trend 1 Year	converted_in_this_1_month_how_your_catch_compared_to_the_same_month_last_year	(E) In 1 month, how did your catch compare to the same month last year?	[] Same [] More [] More and more bigger [] Less [] Uncertain [] Do not remember / do not know
Indonesia	SABANG_	Sustainable Livelihoods	Catch Trend 1 Year	Catch Trend 1 Year	converted_in_this_1_month_how_your_catch_compared_to_the_same_month_last_year	(E) In 1 month, how did your catch compare to the same month last year?	[] Same [] More [] More and more bigger [] Less [] Uncertain [] Do not remember / do not know
Indonesia	SERIBU_	Sustainable Livelihoods	Catch Trend 1 Year	Catch Trend 1 Year	converted_in_this_1_month_how_your_catch_compared_to_the_same_month_last_year	(E) In 1 month, how did your catch compare to the same month last year?	[] Same [] More [] More and more bigger [] Less [] Uncertain [] Do not remember / do not know
Indonesia	TAKABON	Sustainable Livelihoods	Catch Trend 1 Year	Catch Trend 1 Year	converted_in_this_1_month_how_your_catch_compared_to_the_same_month_last_year	(E) In 1 month, how did your catch compare to the same month last year?	[] Same [] More [] More and more bigger [] Less [] Uncertain [] Do not remember / do not know
Indonesia	WAKA_DT	Sustainable Livelihoods	Catch Trend 1 Year	Catch Trend 1 Year	converted_in_this_1_month_how_your_catch_compared_to_the_same_month_last_year	(E) In 1 month, how did your catch compare to the same month last year?	[] Same [] More [] More and more bigger [] Less [] Uncertain [] Do not remember / do not know
Indonesia	WAKA_NP	Sustainable Livelihoods	Catch Trend 1 Year	Catch Trend 1 Year	converted_in_this_1_month_how_your_catch_compared_to_the_same_month_last_year	(E) In 1 month, how did your catch compare to the same month last year?	[] Same [] More [] More and more bigger [] Less [] Uncertain [] Do not remember / do not know
Indonesia	ANAMBAS	Sustainable Livelihoods	Reduced Fishing Costs	Reduced Fishing Costs	average_variable_fishing_cost	(B) The average costs incurred for fishing each time to go to sea are:	[] Below Rp. 500.000 [] Rp. 500.000 - Rp. 1,000,000 [] Rp. 1,000,000 - Rp. 1,500,000 [] Above Rp. 1.500.000
Indonesia	BANDAMP	Sustainable Livelihoods	Reduced Fishing Costs	Reduced Fishing Costs	average_variable_fishing_cost	(B) The average costs incurred for fishing each time to go to sea are:	[] Below Rp. 500.000 [] Rp. 500.000 - Rp. 1,000,000 [] Rp. 1,000,000 - Rp. 1,500,000 [] Above Rp. 1.500.000
Indonesia	BUMBANG	Sustainable Livelihoods	Reduced Fishing Costs	Reduced Fishing Costs	average_variable_fishing_cost	(B) The average costs incurred for fishing each time to go to sea are:	[] Below Rp. 500.000 [] Rp. 500.000 - Rp. 1,000,000 [] Rp. 1,000,000 - Rp. 1,500,000 [] Above Rp. 1.500.000
Indonesia	BUNAKEN	Sustainable Livelihoods	Reduced Fishing Costs	Reduced Fishing Costs	average_variable_fishing_cost	(B) The average costs incurred for fishing each time to go to sea are:	[] Below Rp. 500.000 [] Rp. 500.000 - Rp. 1,000,000 [] Rp. 1,000,000 - Rp. 1,500,000 [] Above Rp. 1.500.000
Indonesia	GILIMAT	Sustainable Livelihoods	Reduced Fishing Costs	Reduced Fishing Costs	average_variable_fishing_cost	(B) The average costs incurred for fishing each time to go to sea are:	[] Below Rp. 500.000 [] Rp. 500.000 - Rp. 1,000,000 [] Rp. 1,000,000 - Rp. 1,500,000 [] Above Rp. 1.500.000
Indonesia	KAIMANA	Sustainable Livelihoods	Reduced Fishing Costs	Reduced Fishing Costs	average_variable_fishing_cost	(B) The average costs incurred for fishing each time to go to sea are:	[] Below Rp. 500.000 [] Rp. 500.000 - Rp. 1,000,000 [] Rp. 1,000,000 - Rp. 1,500,000 [] Above Rp. 1.500.000
Indonesia	KARIMUN	Sustainable Livelihoods	Reduced Fishing Costs	Reduced Fishing Costs	average_variable_fishing_cost	(B) The average costs incurred for fishing each time to go to sea are:	[] Below Rp. 500.000 [] Rp. 500.000 - Rp. 1,000,000 [] Rp. 1,000,000 - Rp. 1,500,000 [] Above Rp. 1.500.000
Indonesia	KOLONOB	Sustainable Livelihoods	Reduced Fishing Costs	Reduced Fishing Costs	average_variable_fishing_cost	(B) The average costs incurred for fishing each time to go to sea are:	[] Below Rp. 500.000 [] Rp. 500.000 - Rp. 1,000,000 [] Rp. 1,000,000 - Rp. 1,500,000 [] Above Rp. 1.500.000
Indonesia	SABANG_	Sustainable Livelihoods	Reduced Fishing Costs	Reduced Fishing Costs	average_variable_fishing_cost	(B) The average costs incurred for fishing each time to go to sea are:	[] Below Rp. 500.000 [] Rp. 500.000 - Rp. 1,000,000 [] Rp. 1,000,000 - Rp. 1,500,000 [] Above Rp. 1.500.000
Indonesia	SERIBU_	Sustainable Livelihoods	Reduced Fishing Costs	Reduced Fishing Costs	average_variable_fishing_cost	(B) The average costs incurred for fishing each time to go to sea are:	[] Below Rp. 500.000 [] Rp. 500.000 - Rp. 1,000,000 [] Rp. 1,000,000 - Rp. 1,500,000 [] Above Rp. 1.500.000
Indonesia	TAKABON	Sustainable Livelihoods	Reduced Fishing Costs	Reduced Fishing Costs	average_variable_fishing_cost	(B) The average costs incurred for fishing each time to go to sea are:	[] Below Rp. 500.000 [] Rp. 500.000 - Rp. 1,000,000 [] Rp. 1,000,000 - Rp. 1,500,000 [] Above Rp. 1.500.000
Indonesia	WAKA_DT	Sustainable Livelihoods	Reduced Fishing Costs	Reduced Fishing Costs	average_variable_fishing_cost	(B) The average costs incurred for fishing each time to go to sea are:	[] Below Rp. 500.000 [] Rp. 500.000 - Rp. 1,000,000 [] Rp. 1,000,000 - Rp. 1,500,000 [] Above Rp. 1.500.000
Indonesia	WAKA_NP	Sustainable Livelihoods	Reduced Fishing Costs	Reduced Fishing Costs	average_variable_fishing_cost	(B) The average costs incurred for fishing each time to go to sea are:	[] Below Rp. 500.000 [] Rp. 500.000 - Rp. 1,000,000 [] Rp. 1,000,000 - Rp. 1,500,000 [] Above Rp. 1.500.000
Indonesia	SERIBU_	Community Support	Attitude - NTZ	Attitude	benefits_from_paap_location	10) ÿÿ9 In the last 6 months, you talked to your fellow fishermen about: ÿÿ1 (A) Benefits derived from PAAP locations	[] Yes [] No [] Do not remember
Indonesia	ANAMBAS	Community Support	Communication - NTZ	Communication	compliance_with_the_applicable_rules_within_the_fisheries_area_access_area	For the statement below, please state your answer, with "Yes", "No", or 'Can not remember' (13) In the last 6 months, Mr / Ms spoke with other fishermen about: (B) compliance with applicable agreements within the territory of the fishery access area	[] Yes [] No [] Do not remember
Indonesia	BANDAMP	Community Support	Communication - NTZ	Communication	compliance_with_the_applicable_rules_within_the_fisheries_area_access_area	For the statement below, please state your answer, with "Yes", "No", or 'Can not remember' (13) In the last 6 months, Mr / Ms spoke with other fishermen about: (B) compliance with applicable agreements within the territory of the fishery access area	[] Yes [] No [] Do not remember
Indonesia	BUMBANG	Community Support	Communication - NTZ	Communication	compliance_with_the_applicable_rules_within_the_fisheries_area_access_area	For the statement below, please state your answer, with "Yes", "No", or 'Can not remember' (13) In the last 6 months, Mr / Ms spoke with other fishermen about: (B) compliance with applicable agreements within the territory of the fishery access area	[] Yes [] No [] Do not remember
Indonesia	BUNAKEN	Community Support	Communication - NTZ	Communication	compliance_with_the_applicable_rules_within_the_fisheries_area_access_area	For the statement below, please state your answer, with "Yes", "No", or 'Can not remember' (13) In the last 6 months, Mr / Ms spoke with other fishermen about: (B) compliance with applicable agreements within the territory of the fishery access area	[] Yes [] No [] Do not remember
Indonesia	GILIMAT	Community Support	Communication - NTZ	Communication	compliance_with_the_applicable_rules_within_the_fisheries_area_access_area	For the statement below, please state your answer, with "Yes", "No", or 'Can not remember' (13) In the last 6 months, Mr / Ms spoke with other fishermen about: (B) compliance with applicable agreements within the territory of the fishery access area	[] Yes [] No [] Do not remember
Indonesia	KAIMANA	Community Support	Communication - NTZ	Communication	compliance_with_the_applicable_rules_within_the_fisheries_area_access_area	For the statement below, please state your answer, with "Yes", "No", or 'Can not remember' (13) In the last 6 months, Mr / Ms spoke with other fishermen about: (B) compliance with applicable agreements within the territory of the fishery access area	[] Yes [] No [] Do not remember
Indonesia	KOLONOB	Community Support	Communication - NTZ	Communication	compliance_with_the_applicable_rules_within_the_fisheries_area_access_area	For the statement below, please state your answer, with "Yes", "No", or 'Can not remember' (13) In the last 6 months, Mr / Ms spoke with other fishermen about: (B) compliance with applicable agreements within the territory of the fishery access area	[] Yes [] No [] Do not remember
Indonesia	SABANG_	Community Support	Communication - NTZ	Communication	compliance_with_the_applicable_rules_within_the_fisheries_area_access_area	For the statement below, please state your answer, with "Yes", "No", or 'Can not remember' (13) In the last 6 months, Mr / Ms spoke with other fishermen about: (B) compliance with applicable agreements within the territory of the fishery access area	[] Yes [] No [] Do not remember
Indonesia	TAKABON	Community Support	Communication - NTZ	Communication	compliance_with_the_applicable_rules_within_the_fisheries_area_access_area	For the statement below, please state your answer, with "Yes", "No", or 'Can not remember' (13) In the last 6 months, Mr / Ms spoke with other fishermen about: (B) compliance with applicable agreements within the territory of the fishery access area	[] Yes [] No [] Do not remember
Indonesia	WAKA_DT	Community Support	Communication - NTZ	Communication	compliance_with_the_applicable_rules_within_the_fisheries_area_access_area	For the statement below, please state your answer, with "Yes", "No", or 'Can not remember' (13) In the last 6 months, Mr / Ms spoke with other fishermen about: (B) compliance with applicable agreements within the territory of the fishery access area	[] Yes [] No [] Do not remember
Indonesia	WAKA_NP	Community Support	Communication - NTZ	Communication	compliance_with_the_applicable_rules_within_the_fisheries_area_access_area	For the statement below, please state your answer, with "Yes", "No", or 'Can not remember' (13) In the last 6 months, Mr / Ms spoke with other fishermen about: (B) compliance with applicable agreements within the territory of the fishery access area	[] Yes [] No [] Do not remember
Indonesia	BUNAKEN	Community Support	Communication - TURF	Communication	d_fishing_gear_is_allowed_in_the_area_of_access_of_the_fishing_area	For the statement below, please state your answer, with "Yes", "No", or 'Can not remember' (13) In the last 6 months, Mr / Ms spoke with other fishermen about: (D) fishing gear is allowed in the area of access of the fishing area	[] Yes [] No [] Do not remember
Indonesia	KARIMUN	Community Support	Communication - TURF	Communication	do_not_catch_sunu_size_less_than_n_a5_cm	(9) In the last 6 months, Mr / Ms talked with other fishermen about:(E) does not catch sunu size less than 35 cm	[] Yes [] No [] Do not remember
Indonesia	KARIMUN	Community Support	Communication - TURF	Communication	do_not_shoot_fish_on_18_28_hijriah_every_month	(9) In the last 6 months, Mr / Ms talked with other fishermen about:(C) does not shoot fish on 18-28 Hijriah every month	[] Yes [] No [] Do not remember
Indonesia	KARIMUN	Community Support	Communication - TURF	Communication	do_not_throw_garbage_into_the_sea	(9) In the last 6 months, Mr / Ms talked with other fishermen about:(D) do not throw garbage into the sea	[] Yes [] No [] Do not remember
Indonesia	BUNAKEN	Community Support	Communication - TURF	Communication	e_the_size_of_the_fish_caught_in_the_area_of_access_of_the_fishery_area	For the statement below, please state your answer, with "Yes", "No", or 'Can not remember'(13) In the last 6 months, Mr / Ms spoke with other fishermen about:(E) the size of the fish caught in the area of access of the fishery area	[] Yes [] No [] Do not remember
Indonesia	BUNAKEN	Community Support	Communication - TURF	Communication	f_types_of_fish_that_are_managed_and_regulated_in_the_area_of_fishery_area_access	For the statement below, please state your answer, with "Yes", "No", or 'Can not remember'(13) In the last 6 months, Mr / Ms spoke with other fishermen about:(F) types of fish that are managed and regulated in the area of fishery area access	[] Yes [] No [] Do not remember
Indonesia	ANAMBAS	Community Support	Communication - TURF	Communication	for_the_next_3_questions_please_say_whether_you_talked_with_fellow_fishermen_in_the_past_6_months_about_benefits_gained_from_the_management_of_fishery_area_access	For the statement below, please state your answer, with "Yes", "No", or 'Can not remember' (11) In the last 6 months, I talked with fellow fishermen about: (A) benefits gained from the management of the fishery area access	[] Yes [] No [] Do not remember
Indonesia	BANDAMP	Community Support	Communication - TURF	Communication	for_the_next_3_questions_please_say_whether_you_talked_with_fellow_fishermen_in_the_past_6_months_about_benefits_gained_from_the_management_of_fishery_area_access	For the statement below, please state your answer, with "Yes", "No", or 'Can not remember' (11) In the last 6 months, I talked with fellow fishermen about: (A) benefits gained from the management of the fishery area access	[] Yes [] No [] Do not remember
Indonesia	BUMBANG	Community Support	Communication - TURF	Communication	for_the_next_3_questions_please_say_whether_you_talked_with_fellow_fishermen_in_the_past_6_months_about_benefits_gained_from_the_management_of_fishery_area_access	For the statement below, please state your answer, with "Yes", "No", or 'Can not remember' (11) In the last 6 months, I talked with fellow fishermen about: (A) benefits gained from the management of the fishery area access	[] Yes [] No [] Do not remember
Indonesia	BUNAKEN	Community Support	Communication - TURF	Communication	for_the_next_3_questions_please_say_whether_you_talked_with_fellow_fishermen_in_the_past_6_months_about_benefits_gained_from_the_management_of_fishery_area_access	For the statement below, please state your answer, with "Yes", "No", or 'Can not remember' (11) In the last 6 months, I talked with fellow fishermen about: (A) benefits gained from the management of the fishery area access	[] Yes [] No [] Do not remember
Indonesia	GILIMAT	Community Support	Communication - TURF	Communication	for_the_next_3_questions_please_say_whether_you_talked_with_fellow_fishermen_in_the_past_6_months_about_benefits_gained_from_the_management_of_fishery_area_access	For the statement below, please state your answer, with "Yes", "No", or 'Can not remember' (11) In the last 6 months, I talked with fellow fishermen about: (A) benefits gained from the management of the fishery area access	[] Yes [] No [] Do not remember
Indonesia	KAIMANA	Community Support	Communication - TURF	Communication	for_the_next_3_questions_please_say_whether_you_talked_with_fellow_fishermen_in_the_past_6_months_about_benefits_gained_from_the_management_of_fishery_area_access	For the statement below, please state your answer, with "Yes", "No", or 'Can not remember' (11) In the last 6 months, I talked with fellow fishermen about: (A) benefits gained from the management of the fishery area access	[] Yes [] No [] Do not remember
Indonesia	KARIMUN	Community Support	Communication - TURF	Communication	for_the_next_3_questions_please_say_whether_you_talked_with_fellow_fishermen_in_the_past_6_months_about_benefits_gained_from_the_management_of_fishery_area_access	For the statement below, please state your answer, with "Yes", "No", or 'Can not remember' (11) In the last 6 months, I talked with fellow fishermen about: (A) benefits gained from the management of the fishery area access	[] Yes [] No [] Do not remember
Indonesia	KOLONOB	Community Support	Communication - TURF	Communication	for_the_next_3_questions_please_say_whether_you_talked_with_fellow_fishermen_in_the_past_6_months_about_benefits_gained_from_the_management_of_fishery_area_access	For the statement below, please state your answer, with "Yes", "No", or 'Can not remember' (11) In the last 6 months, I talked with fellow fishermen about: (A) benefits gained from the management of the fishery area access	[] Yes [] No [] Do not remember
Indonesia	SABANG_	Community Support	Communication - TURF	Communication	for_the_next_3_questions_please_say_whether_you_talked_with_fellow_fishermen_in_the_past_6_months_about_benefits_gained_from_the_management_of_fishery_area_access	For the statement below, please state your answer, with "Yes", "No", or 'Can not remember' (11) In the last 6 months, I talked with fellow fishermen about: (A) benefits gained from the management of the fishery area access	[] Yes [] No [] Do not remember
Indonesia	TAKABON	Community Support	Communication - TURF	Communication	for_the_next_3_questions_please_say_whether_you_talked_with_fellow_fishermen_in_the_past_6_months_about_benefits_gained_from_the_management_of_fishery_area_access	For the statement below, please state your answer, with "Yes", "No", or 'Can not remember' (11) In the last 6 months, I talked with fellow fishermen about: (A) benefits gained from the management of the fishery area access	[] Yes [] No [] Do not remember
Indonesia	WAKA_DT	Community Support	Communication - TURF	Communication	for_the_next_3_questions_please_say_whether_you_talked_with_fellow_fishermen_in_the_past_6_months_about_benefits_gained_from_the_management_of_fishery_area_access	For the statement below, please state your answer, with "Yes", "No", or 'Can not remember' (11) In the last 6 months, I talked with fellow fishermen about: (A) benefits gained from the management of the fishery area access	[] Yes [] No [] Do not remember
Indonesia	WAKA_NP	Community Support	Communication - TURF	Communication	for_the_next_3_questions_please_say_whether_you_talked_with_fellow_fishermen_in_the_past_6_months_about_benefits_gained_from_the_management_of_fishery_area_access	For the statement below, please state your answer, with "Yes", "No", or 'Can not remember' (11) In the last 6 months, I talked with fellow fishermen about: (A) benefits gained from the management of the fishery area access	[] Yes [] No [] Do not remember
Indonesia	SERIBU_	Community Support	Communication - TURF	Communication	good_fish_size_captured_at_paap_location	(10) ÿÿ9 In the last 6 months, you talked to your fellow fishermen about: ÿÿ1(D) Good fish size captured in PAAP location	[] Yes [] No [] Do not remember
Indonesia	KARIMUN	Community Support	Communication - TURF	Communication	not_catching_fish_in_tourism_utilization_zones	(9) In the last 6 months, Mr / Ms talked with other fishermen about: (B) does not catch fish in tourism utilization zones	[] Yes [] No [] Do not remember
Indonesia	SERIBU_	Community Support	Communication - TURF	Communication	obedience_to_the_applicable_agreement_at_paap_location	(10) ÿÿ9 In the last 6 months, you talked to your fellow fishermen about: ÿÿ1(B) Obedience to the agreement applicable at the PAAP location	[] Yes [] No [] Do not remember
Indonesia	SERIBU_	Community Support	Communication - TURF	Communication	proper_capture_tool_is_used_in_paap_location	(10) ÿÿ9 In the last 6 months, you talked to your fellow fishermen about: ÿÿ1(C) Appliances are allowed to be used in PAAP locations	[] Yes [] No [] Do not remember
Indonesia	SERIBU_	Community Support	Communication - TURF	Communication	type_of_fish_managed_arranged_in_paap_location	(10) ÿÿ9 In the last 6 months, you talked to your fellow fishermen about: ÿÿ1(E) Types of fish managed / managed at PAAP locations	[] Yes [] No [] Do not remember
Indonesia	ANAMBAS	Community Support	Communication - Enforcement	Communication	ways_of_monitoring_and_reporting_violations_of_rules_in_the_area_of_fisheries_access	For the statement below, please state your answer, with "Yes", "No", or 'Can not remember' (11) In the last 6 months, I talked with fellow fishermen about: (C) ways of monitoring and reporting violations of rules in the area of access of the fishing area	[] Yes [] No [] Do not remember
Indonesia	BANDAMP	Community Support	Communication - Enforcement	Communication	ways_of_monitoring_and_reporting_violations_of_rules_in_the_area_of_fisheries_access	For the statement below, please state your answer, with "Yes", "No", or 'Can not remember' (11) In the last 6 months, I talked with fellow fishermen about: (C) ways of monitoring and reporting violations of rules in the area of access of the fishing area	[] Yes [] No [] Do not remember
Indonesia	BUMBANG	Community Support	Communication - Enforcement	Communication	ways_of_monitoring_and_reporting_violations_of_rules_in_the_area_of_fisheries_access	For the statement below, please state your answer, with "Yes", "No", or 'Can not remember' (11) In the last 6 months, I talked with fellow fishermen about: (C) ways of monitoring and reporting violations of rules in the area of access of the fishing area	[] Yes [] No [] Do not remember
Indonesia	BUNAKEN	Community Support	Communication - Enforcement	Communication	ways_of_monitoring_and_reporting_violations_of_rules_in_the_area_of_fisheries_access	For the statement below, please state your answer, with "Yes", "No", or 'Can not remember' (11) In the last 6 months, I talked with fellow fishermen about: (C) ways of monitoring and reporting violations of rules in the area of access of the fishing area	[] Yes [] No [] Do not remember
Indonesia	GILIMAT	Community Support	Communication - Enforcement	Communication	ways_of_monitoring_and_reporting_violations_of_rules_in_the_area_of_fisheries_access	For the statement below, please state your answer, with "Yes", "No", or 'Can not remember' (11) In the last 6 months, I talked with fellow fishermen about: (C) ways of monitoring and reporting violations of rules in the area of access of the fishing area	[] Yes [] No [] Do not remember
Indonesia	KAIMANA	Community Support	Communication - Enforcement	Communication	ways_of_monitoring_and_reporting_violations_of_rules_in_the_area_of_fisheries_access	For the statement below, please state your answer, with "Yes", "No", or 'Can not remember' (11) In the last 6 months, I talked with fellow fishermen about: (C) ways of monitoring and reporting violations of rules in the area of access of the fishing area	[] Yes [] No [] Do not remember
Indonesia	KOLONOB	Community Support	Communication - Enforcement	Communication	ways_of_monitoring_and_reporting_violations_of_rules_in_the_area_of_fisheries_access	For the statement below, please state your answer, with "Yes", "No", or 'Can not remember' (11) In the last 6 months, I talked with fellow fishermen about: (C) ways of monitoring and reporting violations of rules in the area of access of the fishing area	[] Yes [] No [] Do not remember
Indonesia	SABANG_	Community Support	Communication - Enforcement	Communication	ways_of_monitoring_and_reporting_violations_of_rules_in_the_area_of_fisheries_access	For the statement below, please state your answer, with "Yes", "No", or 'Can not remember' (11) In the last 6 months, I talked with fellow fishermen about: (C) ways of monitoring and reporting violations of rules in the area of access of the fishing area	[] Yes [] No [] Do not remember
Indonesia	TAKABON	Community Support	Communication - Enforcement	Communication	ways_of_monitoring_and_reporting_violations_of_rules_in_the_area_of_fisheries_access	For the statement below, please state your answer, with "Yes", "No", or 'Can not remember' (11) In the last 6 months, I talked with fellow fishermen about: (C) ways of monitoring and reporting violations of rules in the area of access of the fishing area	[] Yes [] No [] Do not remember
Indonesia	WAKA_DT	Community Support	Communication - Enforcement	Communication	ways_of_monitoring_and_reporting_violations_of_rules_in_the_area_of_fisheries_access	For the statement below, please state your answer, with "Yes", "No", or 'Can not remember' (11) In the last 6 months, I talked with fellow fishermen about: (C) ways of monitoring and reporting violations of rules in the area of access of the fishing area	[] Yes [] No [] Do not remember
Indonesia	WAKA_NP	Community Support	Communication - Enforcement	Communication	ways_of_monitoring_and_reporting_violations_of_rules_in_the_area_of_fisheries_access	For the statement below, please state your answer, with "Yes", "No", or 'Can not remember' (11) In the last 6 months, I talked with fellow fishermen about: (C) ways of monitoring and reporting violations of rules in the area of access of the fishing area	[] Yes [] No [] Do not remember
Indonesia	ANAMBAS	Community Support	Attitude - TURF	Attitude	adhere_to_the_rules_of_fishery_area_access_management	(12) For me,(B) complies with the rules of access management of the fishing area	[] Easy [] Somewhat easy [] Hesitant [] Somewhat difficult [] Difficult
Indonesia	BANDAMP	Community Support	Attitude - TURF	Attitude	adhere_to_the_rules_of_fishery_area_access_management	(12) For me,(B) complies with the rules of access management of the fishing area	[] Easy [] Somewhat easy [] Hesitant [] Somewhat difficult [] Difficult
Indonesia	BUMBANG	Community Support	Attitude - TURF	Attitude	adhere_to_the_rules_of_fishery_area_access_management	(12) For me,(B) complies with the rules of access management of the fishing area	[] Easy [] Somewhat easy [] Hesitant [] Somewhat difficult [] Difficult
Indonesia	BUNAKEN	Community Support	Attitude - TURF	Attitude	adhere_to_the_rules_of_fishery_area_access_management	(12) For me,(B) complies with the rules of access management of the fishing area	[] Easy [] Somewhat easy [] Hesitant [] Somewhat difficult [] Difficult
Indonesia	GILIMAT	Community Support	Attitude - TURF	Attitude	adhere_to_the_rules_of_fishery_area_access_management	(12) For me,(B) complies with the rules of access management of the fishing area	[] Easy [] Somewhat easy [] Hesitant [] Somewhat difficult [] Difficult
Indonesia	KAIMANA	Community Support	Attitude - TURF	Attitude	adhere_to_the_rules_of_fishery_area_access_management	(12) For me,(B) complies with the rules of access management of the fishing area	[] Easy [] Somewhat easy [] Hesitant [] Somewhat difficult [] Difficult
Indonesia	KARIMUN	Community Support	Attitude - TURF	Attitude	adhere_to_the_rules_of_fishery_area_access_management	(12) For me,(B) complies with the rules of access management of the fishing area	[] Easy [] Somewhat easy [] Hesitant [] Somewhat difficult [] Difficult
Indonesia	KOLONOB	Community Support	Attitude - TURF	Attitude	adhere_to_the_rules_of_fishery_area_access_management	(12) For me,(B) complies with the rules of access management of the fishing area	[] Easy [] Somewhat easy [] Hesitant [] Somewhat difficult [] Difficult
Indonesia	SABANG_	Community Support	Attitude - TURF	Attitude	adhere_to_the_rules_of_fishery_area_access_management	(12) For me,(B) complies with the rules of access management of the fishing area	[] Easy [] Somewhat easy [] Hesitant [] Somewhat difficult [] Difficult
Indonesia	SERIBU_	Community Support	Attitude - TURF	Attitude	adhere_to_the_rules_of_fishery_area_access_management	(12) For me,(B) complies with the rules of access management of the fishing area	[] Easy [] Somewhat easy [] Hesitant [] Somewhat difficult [] Difficult
Indonesia	TAKABON	Community Support	Attitude - TURF	Attitude	adhere_to_the_rules_of_fishery_area_access_management	(12) For me,(B) complies with the rules of access management of the fishing area	[] Easy [] Somewhat easy [] Hesitant [] Somewhat difficult [] Difficult
Indonesia	WAKA_DT	Community Support	Attitude - TURF	Attitude	adhere_to_the_rules_of_fishery_area_access_management	(12) For me,(B) complies with the rules of access management of the fishing area	[] Easy [] Somewhat easy [] Hesitant [] Somewhat difficult [] Difficult
Indonesia	WAKA_NP	Community Support	Attitude - TURF	Attitude	adhere_to_the_rules_of_fishery_area_access_management	(12) For me,(B) complies with the rules of access management of the fishing area	[] Easy [] Somewhat easy [] Hesitant [] Somewhat difficult [] Difficult
Indonesia	ANAMBAS	Community Support	Knowledge - TURF	Knowledge	allowed_fish_size	(19) For the following statement, please choose the one that best describes you right now	[] I do not know the rules about the size of the catch in the area of ​​access area and do not think to find out [] I do not know the catch size rules in the area of ​​access area but in the near future it is thought to find out [] I already know the size of the catch allowed in the region Access area and in the near future think to do it [] I have caught fish with the size of fish catch accordin…
Indonesia	BANDAMP	Community Support	Knowledge - TURF	Knowledge	allowed_fish_size	(19) For the following statement, please choose the one that best describes you right now	[] I do not know the rules about the size of the catch in the area of ​​access area and do not think to find out [] I do not know the catch size rules in the area of ​​access area but in the near future it is thought to find out [] I already know the size of the catch allowed in the region Access area and in the near future think to do it [] I have caught fish with the size of fish catch accordin…
Indonesia	BUMBANG	Community Support	Knowledge - TURF	Knowledge	allowed_fish_size	(19) For the following statement, please choose the one that best describes you right now	[] I do not know the rules about the size of the catch in the area of ​​access area and do not think to find out [] I do not know the catch size rules in the area of ​​access area but in the near future it is thought to find out [] I already know the size of the catch allowed in the region Access area and in the near future think to do it [] I have caught fish with the size of fish catch accordin…
Indonesia	BUNAKEN	Community Support	Knowledge - TURF	Knowledge	allowed_fish_size	(19) For the following statement, please choose the one that best describes you right now	[] I do not know the rules about the size of the catch in the area of ​​access area and do not think to find out [] I do not know the catch size rules in the area of ​​access area but in the near future it is thought to find out [] I already know the size of the catch allowed in the region Access area and in the near future think to do it [] I have caught fish with the size of fish catch accordin…
Indonesia	GILIMAT	Community Support	Knowledge - TURF	Knowledge	allowed_fish_size	(19) For the following statement, please choose the one that best describes you right now	[] I do not know the rules about the size of the catch in the area of ​​access area and do not think to find out [] I do not know the catch size rules in the area of ​​access area but in the near future it is thought to find out [] I already know the size of the catch allowed in the region Access area and in the near future think to do it [] I have caught fish with the size of fish catch accordin…
Indonesia	KAIMANA	Community Support	Knowledge - TURF	Knowledge	allowed_fish_size	(19) For the following statement, please choose the one that best describes you right now	[] I do not know the rules about the size of the catch in the area of ​​access area and do not think to find out [] I do not know the catch size rules in the area of ​​access area but in the near future it is thought to find out [] I already know the size of the catch allowed in the region Access area and in the near future think to do it [] I have caught fish with the size of fish catch accordin…
Indonesia	KARIMUN	Community Support	Knowledge - TURF	Knowledge	allowed_fish_size	(19) For the following statement, please choose the one that best describes you right now	[] I do not know the rules about the size of the catch in the area of ​​access area and do not think to find out [] I do not know the catch size rules in the area of ​​access area but in the near future it is thought to find out [] I already know the size of the catch allowed in the region Access area and in the near future think to do it [] I have caught fish with the size of fish catch accordin…
Indonesia	KOLONOB	Community Support	Knowledge - TURF	Knowledge	allowed_fish_size	(19) For the following statement, please choose the one that best describes you right now	[] I do not know the rules about the size of the catch in the area of ​​access area and do not think to find out [] I do not know the catch size rules in the area of ​​access area but in the near future it is thought to find out [] I already know the size of the catch allowed in the region Access area and in the near future think to do it [] I have caught fish with the size of fish catch accordin…
Indonesia	SABANG_	Community Support	Knowledge - TURF	Knowledge	allowed_fish_size	(19) For the following statement, please choose the one that best describes you right now	[] I do not know the rules about the size of the catch in the area of ​​access area and do not think to find out [] I do not know the catch size rules in the area of ​​access area but in the near future it is thought to find out [] I already know the size of the catch allowed in the region Access area and in the near future think to do it [] I have caught fish with the size of fish catch accordin…
Indonesia	SERIBU_	Community Support	Knowledge - TURF	Knowledge	allowed_fish_size	(19) For the following statement, please choose the one that best describes you right now	[] I do not know the rules about the size of the catch in the area of ​​access area and do not think to find out [] I do not know the catch size rules in the area of ​​access area but in the near future it is thought to find out [] I already know the size of the catch allowed in the region Access area and in the near future think to do it [] I have caught fish with the size of fish catch accordin…
Indonesia	TAKABON	Community Support	Knowledge - TURF	Knowledge	allowed_fish_size	(19) For the following statement, please choose the one that best describes you right now	[] I do not know the rules about the size of the catch in the area of ​​access area and do not think to find out [] I do not know the catch size rules in the area of ​​access area but in the near future it is thought to find out [] I already know the size of the catch allowed in the region Access area and in the near future think to do it [] I have caught fish with the size of fish catch accordin…
Indonesia	WAKA_DT	Community Support	Knowledge - TURF	Knowledge	allowed_fish_size	(19) For the following statement, please choose the one that best describes you right now	[] I do not know the rules about the size of the catch in the area of ​​access area and do not think to find out [] I do not know the catch size rules in the area of ​​access area but in the near future it is thought to find out [] I already know the size of the catch allowed in the region Access area and in the near future think to do it [] I have caught fish with the size of fish catch accordin…
Indonesia	WAKA_NP	Community Support	Knowledge - TURF	Knowledge	allowed_fish_size	(19) For the following statement, please choose the one that best describes you right now	[] I do not know the rules about the size of the catch in the area of ​​access area and do not think to find out [] I do not know the catch size rules in the area of ​​access area but in the near future it is thought to find out [] I already know the size of the catch allowed in the region Access area and in the near future think to do it [] I have caught fish with the size of fish catch accordin…
Indonesia	ANAMBAS	Community Support	Knowledge - TURF	Knowledge	allowed_gear	(18) For the following statement, please choose the one that best describes you right now	[] I do not know the rules about fishing gear allowed in the area of ​​access area and do not think to find out [] I do not know the rules of fishing gear are allowed in the area of ​​access area but in the near future thought to find out [] I already know fishing gear Which is allowed in the area of ​​access area and in the near future it is thought to do it [] I have been using the type of fish…
Indonesia	BANDAMP	Community Support	Knowledge - TURF	Knowledge	allowed_gear	(18) For the following statement, please choose the one that best describes you right now	[] I do not know the rules about fishing gear allowed in the area of ​​access area and do not think to find out [] I do not know the rules of fishing gear are allowed in the area of ​​access area but in the near future thought to find out [] I already know fishing gear Which is allowed in the area of ​​access area and in the near future it is thought to do it [] I have been using the type of fish…
Indonesia	BUMBANG	Community Support	Knowledge - TURF	Knowledge	allowed_gear	(18) For the following statement, please choose the one that best describes you right now	[] I do not know the rules about fishing gear allowed in the area of ​​access area and do not think to find out [] I do not know the rules of fishing gear are allowed in the area of ​​access area but in the near future thought to find out [] I already know fishing gear Which is allowed in the area of ​​access area and in the near future it is thought to do it [] I have been using the type of fish…
Indonesia	BUNAKEN	Community Support	Knowledge - TURF	Knowledge	allowed_gear	(18) For the following statement, please choose the one that best describes you right now	[] I do not know the rules about fishing gear allowed in the area of ​​access area and do not think to find out [] I do not know the rules of fishing gear are allowed in the area of ​​access area but in the near future thought to find out [] I already know fishing gear Which is allowed in the area of ​​access area and in the near future it is thought to do it [] I have been using the type of fish…
Indonesia	GILIMAT	Community Support	Knowledge - TURF	Knowledge	allowed_gear	(18) For the following statement, please choose the one that best describes you right now	[] I do not know the rules about fishing gear allowed in the area of ​​access area and do not think to find out [] I do not know the rules of fishing gear are allowed in the area of ​​access area but in the near future thought to find out [] I already know fishing gear Which is allowed in the area of ​​access area and in the near future it is thought to do it [] I have been using the type of fish…
Indonesia	KAIMANA	Community Support	Knowledge - TURF	Knowledge	allowed_gear	(18) For the following statement, please choose the one that best describes you right now	[] I do not know the rules about fishing gear allowed in the area of ​​access area and do not think to find out [] I do not know the rules of fishing gear are allowed in the area of ​​access area but in the near future thought to find out [] I already know fishing gear Which is allowed in the area of ​​access area and in the near future it is thought to do it [] I have been using the type of fish…
Indonesia	KARIMUN	Community Support	Knowledge - TURF	Knowledge	allowed_gear	(18) For the following statement, please choose the one that best describes you right now	[] I do not know the rules about fishing gear allowed in the area of ​​access area and do not think to find out [] I do not know the rules of fishing gear are allowed in the area of ​​access area but in the near future thought to find out [] I already know fishing gear Which is allowed in the area of ​​access area and in the near future it is thought to do it [] I have been using the type of fish…
Indonesia	KOLONOB	Community Support	Knowledge - TURF	Knowledge	allowed_gear	(18) For the following statement, please choose the one that best describes you right now	[] I do not know the rules about fishing gear allowed in the area of ​​access area and do not think to find out [] I do not know the rules of fishing gear are allowed in the area of ​​access area but in the near future thought to find out [] I already know fishing gear Which is allowed in the area of ​​access area and in the near future it is thought to do it [] I have been using the type of fish…
Indonesia	SABANG_	Community Support	Knowledge - TURF	Knowledge	allowed_gear	(18) For the following statement, please choose the one that best describes you right now	[] I do not know the rules about fishing gear allowed in the area of ​​access area and do not think to find out [] I do not know the rules of fishing gear are allowed in the area of ​​access area but in the near future thought to find out [] I already know fishing gear Which is allowed in the area of ​​access area and in the near future it is thought to do it [] I have been using the type of fish…
Indonesia	SERIBU_	Community Support	Knowledge - TURF	Knowledge	allowed_gear	(18) For the following statement, please choose the one that best describes you right now	[] I do not know the rules about fishing gear allowed in the area of ​​access area and do not think to find out [] I do not know the rules of fishing gear are allowed in the area of ​​access area but in the near future thought to find out [] I already know fishing gear Which is allowed in the area of ​​access area and in the near future it is thought to do it [] I have been using the type of fish…
Indonesia	TAKABON	Community Support	Knowledge - TURF	Knowledge	allowed_gear	(18) For the following statement, please choose the one that best describes you right now	[] I do not know the rules about fishing gear allowed in the area of ​​access area and do not think to find out [] I do not know the rules of fishing gear are allowed in the area of ​​access area but in the near future thought to find out [] I already know fishing gear Which is allowed in the area of ​​access area and in the near future it is thought to do it [] I have been using the type of fish…
Indonesia	WAKA_DT	Community Support	Knowledge - TURF	Knowledge	allowed_gear	(18) For the following statement, please choose the one that best describes you right now	[] I do not know the rules about fishing gear allowed in the area of ​​access area and do not think to find out [] I do not know the rules of fishing gear are allowed in the area of ​​access area but in the near future thought to find out [] I already know fishing gear Which is allowed in the area of ​​access area and in the near future it is thought to do it [] I have been using the type of fish…
Indonesia	WAKA_NP	Community Support	Knowledge - TURF	Knowledge	allowed_gear	(18) For the following statement, please choose the one that best describes you right now	[] I do not know the rules about fishing gear allowed in the area of ​​access area and do not think to find out [] I do not know the rules of fishing gear are allowed in the area of ​​access area but in the near future thought to find out [] I already know fishing gear Which is allowed in the area of ​​access area and in the near future it is thought to do it [] I have been using the type of fish…
Indonesia	ANAMBAS	Sustainable Fishing Practices	BC - TURF Compliance	TURF Compliance	catch_fish_according_to_rules_in_fishing_area_access_area	Here's what you want to do, 'Somewhat sure to be able to do', 'Doubtful', 'Somewhat unsure of being able to do', 'Unsure able to do' the following statements.(15) ÿÿ9 I feel, ÿÿ1 (B) catch fish according to the rules in the area of ​​fishery access area	[] Sure able to do [] Somewhat sure able to do [] Hesitant [] Somewhat unsure able to do [] Not sure able to do
Indonesia	BANDAMP	Sustainable Fishing Practices	BC - TURF Compliance	TURF Compliance	catch_fish_according_to_rules_in_fishing_area_access_area	Here's what you want to do, 'Somewhat sure to be able to do', 'Doubtful', 'Somewhat unsure of being able to do', 'Unsure able to do' the following statements.(15) ÿÿ9 I feel, ÿÿ1 (B) catch fish according to the rules in the area of ​​fishery access area	[] Sure able to do [] Somewhat sure able to do [] Hesitant [] Somewhat unsure able to do [] Not sure able to do
Indonesia	BUMBANG	Sustainable Fishing Practices	BC - TURF Compliance	TURF Compliance	catch_fish_according_to_rules_in_fishing_area_access_area	Here's what you want to do, 'Somewhat sure to be able to do', 'Doubtful', 'Somewhat unsure of being able to do', 'Unsure able to do' the following statements.(15) ÿÿ9 I feel, ÿÿ1 (B) catch fish according to the rules in the area of ​​fishery access area	[] Sure able to do [] Somewhat sure able to do [] Hesitant [] Somewhat unsure able to do [] Not sure able to do
Indonesia	BUNAKEN	Sustainable Fishing Practices	BC - TURF Compliance	TURF Compliance	catch_fish_according_to_rules_in_fishing_area_access_area	Here's what you want to do, 'Somewhat sure to be able to do', 'Doubtful', 'Somewhat unsure of being able to do', 'Unsure able to do' the following statements.(15) ÿÿ9 I feel, ÿÿ1 (B) catch fish according to the rules in the area of ​​fishery access area	[] Sure able to do [] Somewhat sure able to do [] Hesitant [] Somewhat unsure able to do [] Not sure able to do
Indonesia	GILIMAT	Sustainable Fishing Practices	BC - TURF Compliance	TURF Compliance	catch_fish_according_to_rules_in_fishing_area_access_area	Here's what you want to do, 'Somewhat sure to be able to do', 'Doubtful', 'Somewhat unsure of being able to do', 'Unsure able to do' the following statements.(15) ÿÿ9 I feel, ÿÿ1 (B) catch fish according to the rules in the area of ​​fishery access area	[] Sure able to do [] Somewhat sure able to do [] Hesitant [] Somewhat unsure able to do [] Not sure able to do
Indonesia	KAIMANA	Sustainable Fishing Practices	BC - TURF Compliance	TURF Compliance	catch_fish_according_to_rules_in_fishing_area_access_area	Here's what you want to do, 'Somewhat sure to be able to do', 'Doubtful', 'Somewhat unsure of being able to do', 'Unsure able to do' the following statements.(15) ÿÿ9 I feel, ÿÿ1 (B) catch fish according to the rules in the area of ​​fishery access area	[] Sure able to do [] Somewhat sure able to do [] Hesitant [] Somewhat unsure able to do [] Not sure able to do
Indonesia	KOLONOB	Sustainable Fishing Practices	BC - TURF Compliance	TURF Compliance	catch_fish_according_to_rules_in_fishing_area_access_area	Here's what you want to do, 'Somewhat sure to be able to do', 'Doubtful', 'Somewhat unsure of being able to do', 'Unsure able to do' the following statements.(15) ÿÿ9 I feel, ÿÿ1 (B) catch fish according to the rules in the area of ​​fishery access area	[] Sure able to do [] Somewhat sure able to do [] Hesitant [] Somewhat unsure able to do [] Not sure able to do
Indonesia	SABANG_	Sustainable Fishing Practices	BC - TURF Compliance	TURF Compliance	catch_fish_according_to_rules_in_fishing_area_access_area	Here's what you want to do, 'Somewhat sure to be able to do', 'Doubtful', 'Somewhat unsure of being able to do', 'Unsure able to do' the following statements.(15) ÿÿ9 I feel, ÿÿ1 (B) catch fish according to the rules in the area of ​​fishery access area	[] Sure able to do [] Somewhat sure able to do [] Hesitant [] Somewhat unsure able to do [] Not sure able to do
Indonesia	SERIBU_	Sustainable Fishing Practices	BC - TURF Compliance	TURF Compliance	catch_fish_according_to_rules_in_fishing_area_access_area	Here's what you want to do, 'Somewhat sure to be able to do', 'Doubtful', 'Somewhat unsure of being able to do', 'Unsure able to do' the following statements.(15) ÿÿ9 I feel, ÿÿ1 (B) catch fish according to the rules in the area of ​​fishery access area	[] Sure able to do [] Somewhat sure able to do [] Hesitant [] Somewhat unsure able to do [] Not sure able to do
Indonesia	TAKABON	Sustainable Fishing Practices	BC - TURF Compliance	TURF Compliance	catch_fish_according_to_rules_in_fishing_area_access_area	Here's what you want to do, 'Somewhat sure to be able to do', 'Doubtful', 'Somewhat unsure of being able to do', 'Unsure able to do' the following statements.(15) ÿÿ9 I feel, ÿÿ1 (B) catch fish according to the rules in the area of ​​fishery access area	[] Sure able to do [] Somewhat sure able to do [] Hesitant [] Somewhat unsure able to do [] Not sure able to do
Indonesia	WAKA_DT	Sustainable Fishing Practices	BC - TURF Compliance	TURF Compliance	catch_fish_according_to_rules_in_fishing_area_access_area	Here's what you want to do, 'Somewhat sure to be able to do', 'Doubtful', 'Somewhat unsure of being able to do', 'Unsure able to do' the following statements.(15) ÿÿ9 I feel, ÿÿ1 (B) catch fish according to the rules in the area of ​​fishery access area	[] Sure able to do [] Somewhat sure able to do [] Hesitant [] Somewhat unsure able to do [] Not sure able to do
Indonesia	WAKA_NP	Sustainable Fishing Practices	BC - TURF Compliance	TURF Compliance	catch_fish_according_to_rules_in_fishing_area_access_area	Here's what you want to do, 'Somewhat sure to be able to do', 'Doubtful', 'Somewhat unsure of being able to do', 'Unsure able to do' the following statements.(15) ÿÿ9 I feel, ÿÿ1 (B) catch fish according to the rules in the area of ​​fishery access area	[] Sure able to do [] Somewhat sure able to do [] Hesitant [] Somewhat unsure able to do [] Not sure able to do
Indonesia	BUNAKEN	Sustainable Fishing Practices	BC - Licensing	Licensing	considered_registering_as_a_fisherman	(12) Which of the following statements is most suitable for you?	[] I have never participated to verify myself as a fisherman [] I have not intend to participate to verify myself as a fisherman [] I intend to participate verify myself as a fisherman [] I have participated to verify myself as a fisherman
Indonesia	KARIMUN	Sustainable Fishing Practices	BC - TURF Compliance	TURF Compliance	do_not_catch_sunu_size_less_than_35_cm	(9) In the last 6 months, Mr / Ms talked with other fishermen about:(E) does not catch sunu size less than 35 cm	[] Yes [] No [] Do not remember
Indonesia	KARIMUN	Sustainable Fishing Practices	BC - TURF Compliance	TURF Compliance	do_not_throw_garbage_into_the_sea_1	(9) In the last 6 months, Mr / Ms talked with other fishermen about:(D) do not throw garbage into the sea	[] Yes [] No [] Do not remember
Indonesia	ANAMBAS	Community Support	Knowledge - NTZ	Knowledge	for_the_next_5_questions_please_choose_the_statement_that_best_describes_yourself_regarding_the_fishing_rules	(A) Based on the location of the above mentioned fishing / fowl, please Mr / Mrs choose the statement that best describes you right now	[] I do not know the designation rules for this area and do not think to find out [] I do not know the designation rules for this area but have been thinking about finding out [] I am not implementing the designation rules for this area but in the near future I think to do it [] I have followed the designation rules for this area, but only implemented it for less than 6 months [] I have followed …
Indonesia	BANDAMP	Community Support	Knowledge - NTZ	Knowledge	for_the_next_5_questions_please_choose_the_statement_that_best_describes_yourself_regarding_the_fishing_rules	(A) Based on the location of the above mentioned fishing / fowl, please Mr / Mrs choose the statement that best describes you right now	[] I do not know the designation rules for this area and do not think to find out [] I do not know the designation rules for this area but have been thinking about finding out [] I am not implementing the designation rules for this area but in the near future I think to do it [] I have followed the designation rules for this area, but only implemented it for less than 6 months [] I have followed …
Indonesia	BUMBANG	Community Support	Knowledge - NTZ	Knowledge	for_the_next_5_questions_please_choose_the_statement_that_best_describes_yourself_regarding_the_fishing_rules	(A) Based on the location of the above mentioned fishing / fowl, please Mr / Mrs choose the statement that best describes you right now	[] I do not know the designation rules for this area and do not think to find out [] I do not know the designation rules for this area but have been thinking about finding out [] I am not implementing the designation rules for this area but in the near future I think to do it [] I have followed the designation rules for this area, but only implemented it for less than 6 months [] I have followed …
Indonesia	BUNAKEN	Community Support	Knowledge - NTZ	Knowledge	for_the_next_5_questions_please_choose_the_statement_that_best_describes_yourself_regarding_the_fishing_rules	(A) Based on the location of the above mentioned fishing / fowl, please Mr / Mrs choose the statement that best describes you right now	[] I do not know the designation rules for this area and do not think to find out [] I do not know the designation rules for this area but have been thinking about finding out [] I am not implementing the designation rules for this area but in the near future I think to do it [] I have followed the designation rules for this area, but only implemented it for less than 6 months [] I have followed …
Indonesia	GILIMAT	Community Support	Knowledge - NTZ	Knowledge	for_the_next_5_questions_please_choose_the_statement_that_best_describes_yourself_regarding_the_fishing_rules	(A) Based on the location of the above mentioned fishing / fowl, please Mr / Mrs choose the statement that best describes you right now	[] I do not know the designation rules for this area and do not think to find out [] I do not know the designation rules for this area but have been thinking about finding out [] I am not implementing the designation rules for this area but in the near future I think to do it [] I have followed the designation rules for this area, but only implemented it for less than 6 months [] I have followed …
Indonesia	KAIMANA	Community Support	Knowledge - NTZ	Knowledge	for_the_next_5_questions_please_choose_the_statement_that_best_describes_yourself_regarding_the_fishing_rules	(A) Based on the location of the above mentioned fishing / fowl, please Mr / Mrs choose the statement that best describes you right now	[] I do not know the designation rules for this area and do not think to find out [] I do not know the designation rules for this area but have been thinking about finding out [] I am not implementing the designation rules for this area but in the near future I think to do it [] I have followed the designation rules for this area, but only implemented it for less than 6 months [] I have followed …
Indonesia	KOLONOB	Community Support	Knowledge - NTZ	Knowledge	for_the_next_5_questions_please_choose_the_statement_that_best_describes_yourself_regarding_the_fishing_rules	(A) Based on the location of the above mentioned fishing / fowl, please Mr / Mrs choose the statement that best describes you right now	[] I do not know the designation rules for this area and do not think to find out [] I do not know the designation rules for this area but have been thinking about finding out [] I am not implementing the designation rules for this area but in the near future I think to do it [] I have followed the designation rules for this area, but only implemented it for less than 6 months [] I have followed …
Indonesia	SABANG_	Community Support	Knowledge - NTZ	Knowledge	for_the_next_5_questions_please_choose_the_statement_that_best_describes_yourself_regarding_the_fishing_rules	(A) Based on the location of the above mentioned fishing / fowl, please Mr / Mrs choose the statement that best describes you right now	[] I do not know the designation rules for this area and do not think to find out [] I do not know the designation rules for this area but have been thinking about finding out [] I am not implementing the designation rules for this area but in the near future I think to do it [] I have followed the designation rules for this area, but only implemented it for less than 6 months [] I have followed …
Indonesia	SERIBU_	Community Support	Knowledge - NTZ	Knowledge	for_the_next_5_questions_please_choose_the_statement_that_best_describes_yourself_regarding_the_fishing_rules	(A) Based on the location of the above mentioned fishing / fowl, please Mr / Mrs choose the statement that best describes you right now	[] I do not know the designation rules for this area and do not think to find out [] I do not know the designation rules for this area but have been thinking about finding out [] I am not implementing the designation rules for this area but in the near future I think to do it [] I have followed the designation rules for this area, but only implemented it for less than 6 months [] I have followed …
Indonesia	TAKABON	Community Support	Knowledge - NTZ	Knowledge	for_the_next_5_questions_please_choose_the_statement_that_best_describes_yourself_regarding_the_fishing_rules	(A) Based on the location of the above mentioned fishing / fowl, please Mr / Mrs choose the statement that best describes you right now	[] I do not know the designation rules for this area and do not think to find out [] I do not know the designation rules for this area but have been thinking about finding out [] I am not implementing the designation rules for this area but in the near future I think to do it [] I have followed the designation rules for this area, but only implemented it for less than 6 months [] I have followed …
Indonesia	WAKA_DT	Community Support	Knowledge - NTZ	Knowledge	for_the_next_5_questions_please_choose_the_statement_that_best_describes_yourself_regarding_the_fishing_rules	(A) Based on the location of the above mentioned fishing / fowl, please Mr / Mrs choose the statement that best describes you right now	[] I do not know the designation rules for this area and do not think to find out [] I do not know the designation rules for this area but have been thinking about finding out [] I am not implementing the designation rules for this area but in the near future I think to do it [] I have followed the designation rules for this area, but only implemented it for less than 6 months [] I have followed …
Indonesia	WAKA_NP	Community Support	Knowledge - NTZ	Knowledge	for_the_next_5_questions_please_choose_the_statement_that_best_describes_yourself_regarding_the_fishing_rules	(A) Based on the location of the above mentioned fishing / fowl, please Mr / Mrs choose the statement that best describes you right now	[] I do not know the designation rules for this area and do not think to find out [] I do not know the designation rules for this area but have been thinking about finding out [] I am not implementing the designation rules for this area but in the near future I think to do it [] I have followed the designation rules for this area, but only implemented it for less than 6 months [] I have followed …
Indonesia	ANAMBAS	Sustainable Fishing Practices	BC - NTZ Compliance	NTZ Compliance	for_the_next_5_questions_please_tell_me_if_you_are_able_to_not_catch_fish_in_the_no_take_area	Here's what you want to do, 'Somewhat sure to be able to do', 'Doubtful', 'Somewhat unsure of being able to do', 'Unsure able to do' the following statements.(15) ÿÿ9 I feel, ÿÿ1(A) does not catch fish in the no-take area	[] Sure able to do [] Somewhat sure able to do [] Hesitant [] Somewhat unsure able to do [] Not sure able to do
Indonesia	BANDAMP	Sustainable Fishing Practices	BC - NTZ Compliance	NTZ Compliance	for_the_next_5_questions_please_tell_me_if_you_are_able_to_not_catch_fish_in_the_no_take_area	Here's what you want to do, 'Somewhat sure to be able to do', 'Doubtful', 'Somewhat unsure of being able to do', 'Unsure able to do' the following statements.(15) ÿÿ9 I feel, ÿÿ1(A) does not catch fish in the no-take area	[] Sure able to do [] Somewhat sure able to do [] Hesitant [] Somewhat unsure able to do [] Not sure able to do
Indonesia	BUMBANG	Sustainable Fishing Practices	BC - NTZ Compliance	NTZ Compliance	for_the_next_5_questions_please_tell_me_if_you_are_able_to_not_catch_fish_in_the_no_take_area	Here's what you want to do, 'Somewhat sure to be able to do', 'Doubtful', 'Somewhat unsure of being able to do', 'Unsure able to do' the following statements.(15) ÿÿ9 I feel, ÿÿ1(A) does not catch fish in the no-take area	[] Sure able to do [] Somewhat sure able to do [] Hesitant [] Somewhat unsure able to do [] Not sure able to do
Indonesia	BUNAKEN	Sustainable Fishing Practices	BC - NTZ Compliance	NTZ Compliance	for_the_next_5_questions_please_tell_me_if_you_are_able_to_not_catch_fish_in_the_no_take_area	Here's what you want to do, 'Somewhat sure to be able to do', 'Doubtful', 'Somewhat unsure of being able to do', 'Unsure able to do' the following statements.(15) ÿÿ9 I feel, ÿÿ1(A) does not catch fish in the no-take area	[] Sure able to do [] Somewhat sure able to do [] Hesitant [] Somewhat unsure able to do [] Not sure able to do
Indonesia	GILIMAT	Sustainable Fishing Practices	BC - NTZ Compliance	NTZ Compliance	for_the_next_5_questions_please_tell_me_if_you_are_able_to_not_catch_fish_in_the_no_take_area	Here's what you want to do, 'Somewhat sure to be able to do', 'Doubtful', 'Somewhat unsure of being able to do', 'Unsure able to do' the following statements.(15) ÿÿ9 I feel, ÿÿ1(A) does not catch fish in the no-take area	[] Sure able to do [] Somewhat sure able to do [] Hesitant [] Somewhat unsure able to do [] Not sure able to do
Indonesia	KAIMANA	Sustainable Fishing Practices	BC - NTZ Compliance	NTZ Compliance	for_the_next_5_questions_please_tell_me_if_you_are_able_to_not_catch_fish_in_the_no_take_area	Here's what you want to do, 'Somewhat sure to be able to do', 'Doubtful', 'Somewhat unsure of being able to do', 'Unsure able to do' the following statements.(15) ÿÿ9 I feel, ÿÿ1(A) does not catch fish in the no-take area	[] Sure able to do [] Somewhat sure able to do [] Hesitant [] Somewhat unsure able to do [] Not sure able to do
Indonesia	KOLONOB	Sustainable Fishing Practices	BC - NTZ Compliance	NTZ Compliance	for_the_next_5_questions_please_tell_me_if_you_are_able_to_not_catch_fish_in_the_no_take_area	Here's what you want to do, 'Somewhat sure to be able to do', 'Doubtful', 'Somewhat unsure of being able to do', 'Unsure able to do' the following statements.(15) ÿÿ9 I feel, ÿÿ1(A) does not catch fish in the no-take area	[] Sure able to do [] Somewhat sure able to do [] Hesitant [] Somewhat unsure able to do [] Not sure able to do
Indonesia	SABANG_	Sustainable Fishing Practices	BC - NTZ Compliance	NTZ Compliance	for_the_next_5_questions_please_tell_me_if_you_are_able_to_not_catch_fish_in_the_no_take_area	Here's what you want to do, 'Somewhat sure to be able to do', 'Doubtful', 'Somewhat unsure of being able to do', 'Unsure able to do' the following statements.(15) ÿÿ9 I feel, ÿÿ1(A) does not catch fish in the no-take area	[] Sure able to do [] Somewhat sure able to do [] Hesitant [] Somewhat unsure able to do [] Not sure able to do
Indonesia	SERIBU_	Sustainable Fishing Practices	BC - NTZ Compliance	NTZ Compliance	for_the_next_5_questions_please_tell_me_if_you_are_able_to_not_catch_fish_in_the_no_take_area	Here's what you want to do, 'Somewhat sure to be able to do', 'Doubtful', 'Somewhat unsure of being able to do', 'Unsure able to do' the following statements.(15) ÿÿ9 I feel, ÿÿ1(A) does not catch fish in the no-take area	[] Sure able to do [] Somewhat sure able to do [] Hesitant [] Somewhat unsure able to do [] Not sure able to do
Indonesia	TAKABON	Sustainable Fishing Practices	BC - NTZ Compliance	NTZ Compliance	for_the_next_5_questions_please_tell_me_if_you_are_able_to_not_catch_fish_in_the_no_take_area	Here's what you want to do, 'Somewhat sure to be able to do', 'Doubtful', 'Somewhat unsure of being able to do', 'Unsure able to do' the following statements.(15) ÿÿ9 I feel, ÿÿ1(A) does not catch fish in the no-take area	[] Sure able to do [] Somewhat sure able to do [] Hesitant [] Somewhat unsure able to do [] Not sure able to do
Indonesia	WAKA_DT	Sustainable Fishing Practices	BC - NTZ Compliance	NTZ Compliance	for_the_next_5_questions_please_tell_me_if_you_are_able_to_not_catch_fish_in_the_no_take_area	Here's what you want to do, 'Somewhat sure to be able to do', 'Doubtful', 'Somewhat unsure of being able to do', 'Unsure able to do' the following statements.(15) ÿÿ9 I feel, ÿÿ1(A) does not catch fish in the no-take area	[] Sure able to do [] Somewhat sure able to do [] Hesitant [] Somewhat unsure able to do [] Not sure able to do
Indonesia	WAKA_NP	Sustainable Fishing Practices	BC - NTZ Compliance	NTZ Compliance	for_the_next_5_questions_please_tell_me_if_you_are_able_to_not_catch_fish_in_the_no_take_area	Here's what you want to do, 'Somewhat sure to be able to do', 'Doubtful', 'Somewhat unsure of being able to do', 'Unsure able to do' the following statements.(15) ÿÿ9 I feel, ÿÿ1(A) does not catch fish in the no-take area	[] Sure able to do [] Somewhat sure able to do [] Hesitant [] Somewhat unsure able to do [] Not sure able to do
Indonesia	ANAMBAS	Community Support	Attitude - NTZ	Attitude	for_the_next_6_questions_please_tell_me_how_easy_it_is_to_not_fish_in_the_no_take_area	Here, please tell me whether 'easy,' rather easy ',' hesitant ',' rather difficult ', difficult' to do things yourself in this statement; (12) For me, (A) not to fish in the no-take area	[] Easy [] Somewhat easy [] Hesitant [] Somewhat difficult [] Difficult
Indonesia	BANDAMP	Community Support	Attitude - NTZ	Attitude	for_the_next_6_questions_please_tell_me_how_easy_it_is_to_not_fish_in_the_no_take_area	Here, please tell me whether 'easy,' rather easy ',' hesitant ',' rather difficult ', difficult' to do things yourself in this statement; (12) For me, (A) not to fish in the no-take area	[] Easy [] Somewhat easy [] Hesitant [] Somewhat difficult [] Difficult
Indonesia	BUMBANG	Community Support	Attitude - NTZ	Attitude	for_the_next_6_questions_please_tell_me_how_easy_it_is_to_not_fish_in_the_no_take_area	Here, please tell me whether 'easy,' rather easy ',' hesitant ',' rather difficult ', difficult' to do things yourself in this statement; (12) For me, (A) not to fish in the no-take area	[] Easy [] Somewhat easy [] Hesitant [] Somewhat difficult [] Difficult
Indonesia	BUNAKEN	Community Support	Attitude - NTZ	Attitude	for_the_next_6_questions_please_tell_me_how_easy_it_is_to_not_fish_in_the_no_take_area	Here, please tell me whether 'easy,' rather easy ',' hesitant ',' rather difficult ', difficult' to do things yourself in this statement; (12) For me, (A) not to fish in the no-take area	[] Easy [] Somewhat easy [] Hesitant [] Somewhat difficult [] Difficult
Indonesia	GILIMAT	Community Support	Attitude - NTZ	Attitude	for_the_next_6_questions_please_tell_me_how_easy_it_is_to_not_fish_in_the_no_take_area	Here, please tell me whether 'easy,' rather easy ',' hesitant ',' rather difficult ', difficult' to do things yourself in this statement; (12) For me, (A) not to fish in the no-take area	[] Easy [] Somewhat easy [] Hesitant [] Somewhat difficult [] Difficult
Indonesia	KAIMANA	Community Support	Attitude - NTZ	Attitude	for_the_next_6_questions_please_tell_me_how_easy_it_is_to_not_fish_in_the_no_take_area	Here, please tell me whether 'easy,' rather easy ',' hesitant ',' rather difficult ', difficult' to do things yourself in this statement; (12) For me, (A) not to fish in the no-take area	[] Easy [] Somewhat easy [] Hesitant [] Somewhat difficult [] Difficult
Indonesia	KARIMUN	Community Support	Attitude - NTZ	Attitude	for_the_next_6_questions_please_tell_me_how_easy_it_is_to_not_fish_in_the_no_take_area	Here, please tell me whether 'easy,' rather easy ',' hesitant ',' rather difficult ', difficult' to do things yourself in this statement; (12) For me, (A) not to fish in the no-take area	[] Easy [] Somewhat easy [] Hesitant [] Somewhat difficult [] Difficult
Indonesia	KOLONOB	Community Support	Attitude - NTZ	Attitude	for_the_next_6_questions_please_tell_me_how_easy_it_is_to_not_fish_in_the_no_take_area	Here, please tell me whether 'easy,' rather easy ',' hesitant ',' rather difficult ', difficult' to do things yourself in this statement; (12) For me, (A) not to fish in the no-take area	[] Easy [] Somewhat easy [] Hesitant [] Somewhat difficult [] Difficult
Indonesia	SABANG_	Community Support	Attitude - NTZ	Attitude	for_the_next_6_questions_please_tell_me_how_easy_it_is_to_not_fish_in_the_no_take_area	Here, please tell me whether 'easy,' rather easy ',' hesitant ',' rather difficult ', difficult' to do things yourself in this statement; (12) For me, (A) not to fish in the no-take area	[] Easy [] Somewhat easy [] Hesitant [] Somewhat difficult [] Difficult
Indonesia	SERIBU_	Community Support	Attitude - NTZ	Attitude	for_the_next_6_questions_please_tell_me_how_easy_it_is_to_not_fish_in_the_no_take_area	Here, please tell me whether 'easy,' rather easy ',' hesitant ',' rather difficult ', difficult' to do things yourself in this statement; (12) For me, (A) not to fish in the no-take area	[] Easy [] Somewhat easy [] Hesitant [] Somewhat difficult [] Difficult
Indonesia	TAKABON	Community Support	Attitude - NTZ	Attitude	for_the_next_6_questions_please_tell_me_how_easy_it_is_to_not_fish_in_the_no_take_area	Here, please tell me whether 'easy,' rather easy ',' hesitant ',' rather difficult ', difficult' to do things yourself in this statement; (12) For me, (A) not to fish in the no-take area	[] Easy [] Somewhat easy [] Hesitant [] Somewhat difficult [] Difficult
Indonesia	WAKA_DT	Community Support	Attitude - NTZ	Attitude	for_the_next_6_questions_please_tell_me_how_easy_it_is_to_not_fish_in_the_no_take_area	Here, please tell me whether 'easy,' rather easy ',' hesitant ',' rather difficult ', difficult' to do things yourself in this statement; (12) For me, (A) not to fish in the no-take area	[] Easy [] Somewhat easy [] Hesitant [] Somewhat difficult [] Difficult
Indonesia	WAKA_NP	Community Support	Attitude - NTZ	Attitude	for_the_next_6_questions_please_tell_me_how_easy_it_is_to_not_fish_in_the_no_take_area	Here, please tell me whether 'easy,' rather easy ',' hesitant ',' rather difficult ', difficult' to do things yourself in this statement; (12) For me, (A) not to fish in the no-take area	[] Easy [] Somewhat easy [] Hesitant [] Somewhat difficult [] Difficult
Indonesia	GILIMAT	Community Support	Knowledge - TURF	Knowledge	guests_trips_allowed	(20) For the following statement, please choose the one that best describes you right now	[] I do not know the rules of the number of guests / trips allowed in the territory of the fishery area and do not think to find out [] I do not know the rules of the number of guests / trips allowed in the fishery area access area but in the near future it is thought to find out [] I already know the rules of the number of guests / trips allowed in the fishing area access area and in the near fu…
Indonesia	ANAMBAS	Community Support	Communication - TURF	Communication	invites_fellow_fishermen_to_comply_with_the_management_rules_of_fisheries_area_access	Here, please tell me whether 'easy,' rather easy ',' hesitant ',' rather difficult ', difficult' to do things yourself in this statement.(12) For me,(F) invites fellow fishermen to comply with the management rules of fisheries area access	[] Easy [] Somewhat easy [] Hesitant [] Somewhat difficult [] Difficult
Indonesia	BANDAMP	Community Support	Communication - TURF	Communication	invites_fellow_fishermen_to_comply_with_the_management_rules_of_fisheries_area_access	Here, please tell me whether 'easy,' rather easy ',' hesitant ',' rather difficult ', difficult' to do things yourself in this statement.(12) For me,(F) invites fellow fishermen to comply with the management rules of fisheries area access	[] Easy [] Somewhat easy [] Hesitant [] Somewhat difficult [] Difficult
Indonesia	BUMBANG	Community Support	Communication - TURF	Communication	invites_fellow_fishermen_to_comply_with_the_management_rules_of_fisheries_area_access	Here, please tell me whether 'easy,' rather easy ',' hesitant ',' rather difficult ', difficult' to do things yourself in this statement.(12) For me,(F) invites fellow fishermen to comply with the management rules of fisheries area access	[] Easy [] Somewhat easy [] Hesitant [] Somewhat difficult [] Difficult
Indonesia	BUNAKEN	Community Support	Communication - TURF	Communication	invites_fellow_fishermen_to_comply_with_the_management_rules_of_fisheries_area_access	Here, please tell me whether 'easy,' rather easy ',' hesitant ',' rather difficult ', difficult' to do things yourself in this statement.(12) For me,(F) invites fellow fishermen to comply with the management rules of fisheries area access	[] Easy [] Somewhat easy [] Hesitant [] Somewhat difficult [] Difficult
Indonesia	GILIMAT	Community Support	Communication - TURF	Communication	invites_fellow_fishermen_to_comply_with_the_management_rules_of_fisheries_area_access	Here, please tell me whether 'easy,' rather easy ',' hesitant ',' rather difficult ', difficult' to do things yourself in this statement.(12) For me,(F) invites fellow fishermen to comply with the management rules of fisheries area access	[] Easy [] Somewhat easy [] Hesitant [] Somewhat difficult [] Difficult
Indonesia	KAIMANA	Community Support	Communication - TURF	Communication	invites_fellow_fishermen_to_comply_with_the_management_rules_of_fisheries_area_access	Here, please tell me whether 'easy,' rather easy ',' hesitant ',' rather difficult ', difficult' to do things yourself in this statement.(12) For me,(F) invites fellow fishermen to comply with the management rules of fisheries area access	[] Easy [] Somewhat easy [] Hesitant [] Somewhat difficult [] Difficult
Indonesia	KARIMUN	Community Support	Communication - TURF	Communication	invites_fellow_fishermen_to_comply_with_the_management_rules_of_fisheries_area_access	Here, please tell me whether 'easy,' rather easy ',' hesitant ',' rather difficult ', difficult' to do things yourself in this statement.(12) For me,(F) invites fellow fishermen to comply with the management rules of fisheries area access	[] Easy [] Somewhat easy [] Hesitant [] Somewhat difficult [] Difficult
Indonesia	KOLONOB	Community Support	Communication - TURF	Communication	invites_fellow_fishermen_to_comply_with_the_management_rules_of_fisheries_area_access	Here, please tell me whether 'easy,' rather easy ',' hesitant ',' rather difficult ', difficult' to do things yourself in this statement.(12) For me,(F) invites fellow fishermen to comply with the management rules of fisheries area access	[] Easy [] Somewhat easy [] Hesitant [] Somewhat difficult [] Difficult
Indonesia	SABANG_	Community Support	Communication - TURF	Communication	invites_fellow_fishermen_to_comply_with_the_management_rules_of_fisheries_area_access	Here, please tell me whether 'easy,' rather easy ',' hesitant ',' rather difficult ', difficult' to do things yourself in this statement.(12) For me,(F) invites fellow fishermen to comply with the management rules of fisheries area access	[] Easy [] Somewhat easy [] Hesitant [] Somewhat difficult [] Difficult
Indonesia	SERIBU_	Community Support	Communication - TURF	Communication	invites_fellow_fishermen_to_comply_with_the_management_rules_of_fisheries_area_access	Here, please tell me whether 'easy,' rather easy ',' hesitant ',' rather difficult ', difficult' to do things yourself in this statement.(12) For me,(F) invites fellow fishermen to comply with the management rules of fisheries area access	[] Easy [] Somewhat easy [] Hesitant [] Somewhat difficult [] Difficult
Indonesia	TAKABON	Community Support	Communication - TURF	Communication	invites_fellow_fishermen_to_comply_with_the_management_rules_of_fisheries_area_access	Here, please tell me whether 'easy,' rather easy ',' hesitant ',' rather difficult ', difficult' to do things yourself in this statement.(12) For me,(F) invites fellow fishermen to comply with the management rules of fisheries area access	[] Easy [] Somewhat easy [] Hesitant [] Somewhat difficult [] Difficult
Indonesia	WAKA_DT	Community Support	Communication - TURF	Communication	invites_fellow_fishermen_to_comply_with_the_management_rules_of_fisheries_area_access	Here, please tell me whether 'easy,' rather easy ',' hesitant ',' rather difficult ', difficult' to do things yourself in this statement.(12) For me,(F) invites fellow fishermen to comply with the management rules of fisheries area access	[] Easy [] Somewhat easy [] Hesitant [] Somewhat difficult [] Difficult
Indonesia	WAKA_NP	Community Support	Communication - TURF	Communication	invites_fellow_fishermen_to_comply_with_the_management_rules_of_fisheries_area_access	Here, please tell me whether 'easy,' rather easy ',' hesitant ',' rather difficult ', difficult' to do things yourself in this statement.(12) For me,(F) invites fellow fishermen to comply with the management rules of fisheries area access	[] Easy [] Somewhat easy [] Hesitant [] Somewhat difficult [] Difficult
Indonesia	ANAMBAS	Sustainable Fishing Practices	BC - Management Participation	Management Participation	involved_in_the_process_and_discussion_for_the_fishery_area_access_management_rules	Here, please tell me whether 'easy,' rather easy ',' hesitant ',' rather difficult ', difficult' to do things yourself in this statement.(12) For me,(C) engage in processes and discussions for the management rules of the fishery area access	[] Easy [] Somewhat easy [] Hesitant [] Somewhat difficult [] Difficult
Indonesia	BANDAMP	Sustainable Fishing Practices	BC - Management Participation	Management Participation	involved_in_the_process_and_discussion_for_the_fishery_area_access_management_rules	Here, please tell me whether 'easy,' rather easy ',' hesitant ',' rather difficult ', difficult' to do things yourself in this statement.(12) For me,(C) engage in processes and discussions for the management rules of the fishery area access	[] Easy [] Somewhat easy [] Hesitant [] Somewhat difficult [] Difficult
Indonesia	BUMBANG	Sustainable Fishing Practices	BC - Management Participation	Management Participation	involved_in_the_process_and_discussion_for_the_fishery_area_access_management_rules	Here, please tell me whether 'easy,' rather easy ',' hesitant ',' rather difficult ', difficult' to do things yourself in this statement.(12) For me,(C) engage in processes and discussions for the management rules of the fishery area access	[] Easy [] Somewhat easy [] Hesitant [] Somewhat difficult [] Difficult
Indonesia	BUNAKEN	Sustainable Fishing Practices	BC - Management Participation	Management Participation	involved_in_the_process_and_discussion_for_the_fishery_area_access_management_rules	Here, please tell me whether 'easy,' rather easy ',' hesitant ',' rather difficult ', difficult' to do things yourself in this statement.(12) For me,(C) engage in processes and discussions for the management rules of the fishery area access	[] Easy [] Somewhat easy [] Hesitant [] Somewhat difficult [] Difficult
Indonesia	GILIMAT	Sustainable Fishing Practices	BC - Management Participation	Management Participation	involved_in_the_process_and_discussion_for_the_fishery_area_access_management_rules	Here, please tell me whether 'easy,' rather easy ',' hesitant ',' rather difficult ', difficult' to do things yourself in this statement.(12) For me,(C) engage in processes and discussions for the management rules of the fishery area access	[] Easy [] Somewhat easy [] Hesitant [] Somewhat difficult [] Difficult
Indonesia	KAIMANA	Sustainable Fishing Practices	BC - Management Participation	Management Participation	involved_in_the_process_and_discussion_for_the_fishery_area_access_management_rules	Here, please tell me whether 'easy,' rather easy ',' hesitant ',' rather difficult ', difficult' to do things yourself in this statement.(12) For me,(C) engage in processes and discussions for the management rules of the fishery area access	[] Easy [] Somewhat easy [] Hesitant [] Somewhat difficult [] Difficult
Indonesia	KARIMUN	Sustainable Fishing Practices	BC - Management Participation	Management Participation	involved_in_the_process_and_discussion_for_the_fishery_area_access_management_rules	Here, please tell me whether 'easy,' rather easy ',' hesitant ',' rather difficult ', difficult' to do things yourself in this statement.(12) For me,(C) engage in processes and discussions for the management rules of the fishery area access	[] Easy [] Somewhat easy [] Hesitant [] Somewhat difficult [] Difficult
Indonesia	KOLONOB	Sustainable Fishing Practices	BC - Management Participation	Management Participation	involved_in_the_process_and_discussion_for_the_fishery_area_access_management_rules	Here, please tell me whether 'easy,' rather easy ',' hesitant ',' rather difficult ', difficult' to do things yourself in this statement.(12) For me,(C) engage in processes and discussions for the management rules of the fishery area access	[] Easy [] Somewhat easy [] Hesitant [] Somewhat difficult [] Difficult
Indonesia	SABANG_	Sustainable Fishing Practices	BC - Management Participation	Management Participation	involved_in_the_process_and_discussion_for_the_fishery_area_access_management_rules	Here, please tell me whether 'easy,' rather easy ',' hesitant ',' rather difficult ', difficult' to do things yourself in this statement.(12) For me,(C) engage in processes and discussions for the management rules of the fishery area access	[] Easy [] Somewhat easy [] Hesitant [] Somewhat difficult [] Difficult
Indonesia	SERIBU_	Sustainable Fishing Practices	BC - Management Participation	Management Participation	involved_in_the_process_and_discussion_for_the_fishery_area_access_management_rules	Here, please tell me whether 'easy,' rather easy ',' hesitant ',' rather difficult ', difficult' to do things yourself in this statement.(12) For me,(C) engage in processes and discussions for the management rules of the fishery area access	[] Easy [] Somewhat easy [] Hesitant [] Somewhat difficult [] Difficult
Indonesia	TAKABON	Sustainable Fishing Practices	BC - Management Participation	Management Participation	involved_in_the_process_and_discussion_for_the_fishery_area_access_management_rules	Here, please tell me whether 'easy,' rather easy ',' hesitant ',' rather difficult ', difficult' to do things yourself in this statement.(12) For me,(C) engage in processes and discussions for the management rules of the fishery area access	[] Easy [] Somewhat easy [] Hesitant [] Somewhat difficult [] Difficult
Indonesia	WAKA_DT	Sustainable Fishing Practices	BC - Management Participation	Management Participation	involved_in_the_process_and_discussion_for_the_fishery_area_access_management_rules	Here, please tell me whether 'easy,' rather easy ',' hesitant ',' rather difficult ', difficult' to do things yourself in this statement.(12) For me,(C) engage in processes and discussions for the management rules of the fishery area access	[] Easy [] Somewhat easy [] Hesitant [] Somewhat difficult [] Difficult
Indonesia	WAKA_NP	Sustainable Fishing Practices	BC - Management Participation	Management Participation	involved_in_the_process_and_discussion_for_the_fishery_area_access_management_rules	Here, please tell me whether 'easy,' rather easy ',' hesitant ',' rather difficult ', difficult' to do things yourself in this statement.(12) For me,(C) engage in processes and discussions for the management rules of the fishery area access	[] Easy [] Somewhat easy [] Hesitant [] Somewhat difficult [] Difficult
Indonesia	ANAMBAS	Community Support	Attitude - Governance Participation	Attitude	management_participation	Here, please tell me whether 'easy,' rather easy ',' hesitant ',' rather difficult ', difficult' to do things yourself in this statement; (12) For me, (C) engage in processes and discussions for the management rules of the fishery area access	[] Easy [] Somewhat easy [] Hesitant [] Somewhat difficult [] Difficult
Indonesia	BANDAMP	Community Support	Attitude - Governance Participation	Attitude	management_participation	Here, please tell me whether 'easy,' rather easy ',' hesitant ',' rather difficult ', difficult' to do things yourself in this statement; (12) For me, (C) engage in processes and discussions for the management rules of the fishery area access	[] Easy [] Somewhat easy [] Hesitant [] Somewhat difficult [] Difficult
Indonesia	BUMBANG	Community Support	Attitude - Governance Participation	Attitude	management_participation	Here, please tell me whether 'easy,' rather easy ',' hesitant ',' rather difficult ', difficult' to do things yourself in this statement; (12) For me, (C) engage in processes and discussions for the management rules of the fishery area access	[] Easy [] Somewhat easy [] Hesitant [] Somewhat difficult [] Difficult
Indonesia	BUNAKEN	Community Support	Attitude - Governance Participation	Attitude	management_participation	Here, please tell me whether 'easy,' rather easy ',' hesitant ',' rather difficult ', difficult' to do things yourself in this statement; (12) For me, (C) engage in processes and discussions for the management rules of the fishery area access	[] Easy [] Somewhat easy [] Hesitant [] Somewhat difficult [] Difficult
Indonesia	KARIMUN	Community Support	Attitude - Governance Participation	Attitude	management_participation	Here, please tell me whether 'easy,' rather easy ',' hesitant ',' rather difficult ', difficult' to do things yourself in this statement; (12) For me, (C) engage in processes and discussions for the management rules of the fishery area access	[] Easy [] Somewhat easy [] Hesitant [] Somewhat difficult [] Difficult
Indonesia	KOLONOB	Community Support	Attitude - Governance Participation	Attitude	management_participation	Here, please tell me whether 'easy,' rather easy ',' hesitant ',' rather difficult ', difficult' to do things yourself in this statement; (12) For me, (C) engage in processes and discussions for the management rules of the fishery area access	[] Easy [] Somewhat easy [] Hesitant [] Somewhat difficult [] Difficult
Indonesia	SABANG_	Community Support	Attitude - Governance Participation	Attitude	management_participation	Here, please tell me whether 'easy,' rather easy ',' hesitant ',' rather difficult ', difficult' to do things yourself in this statement; (12) For me, (C) engage in processes and discussions for the management rules of the fishery area access	[] Easy [] Somewhat easy [] Hesitant [] Somewhat difficult [] Difficult
Indonesia	SERIBU_	Community Support	Attitude - Governance Participation	Attitude	management_participation	Here, please tell me whether 'easy,' rather easy ',' hesitant ',' rather difficult ', difficult' to do things yourself in this statement; (12) For me, (C) engage in processes and discussions for the management rules of the fishery area access	[] Easy [] Somewhat easy [] Hesitant [] Somewhat difficult [] Difficult
Indonesia	TAKABON	Community Support	Attitude - Governance Participation	Attitude	management_participation	Here, please tell me whether 'easy,' rather easy ',' hesitant ',' rather difficult ', difficult' to do things yourself in this statement; (12) For me, (C) engage in processes and discussions for the management rules of the fishery area access	[] Easy [] Somewhat easy [] Hesitant [] Somewhat difficult [] Difficult
Indonesia	WAKA_DT	Community Support	Attitude - Governance Participation	Attitude	management_participation	Here, please tell me whether 'easy,' rather easy ',' hesitant ',' rather difficult ', difficult' to do things yourself in this statement; (12) For me, (C) engage in processes and discussions for the management rules of the fishery area access	[] Easy [] Somewhat easy [] Hesitant [] Somewhat difficult [] Difficult
Indonesia	WAKA_NP	Community Support	Attitude - Governance Participation	Attitude	management_participation	Here, please tell me whether 'easy,' rather easy ',' hesitant ',' rather difficult ', difficult' to do things yourself in this statement; (12) For me, (C) engage in processes and discussions for the management rules of the fishery area access	[] Easy [] Somewhat easy [] Hesitant [] Somewhat difficult [] Difficult
Indonesia	ANAMBAS	Sustainable Fishing Practices	BC - Enforcement	Enforcement	monitor_and_report_violations_in_the_fishery_area_access_area	Here's what you want to do, 'Somewhat sure to be able to do', 'Doubtful', 'Somewhat unsure of being able to do', 'Unsure able to do' the following statements.(15) ÿÿ9 I feel, (E) supervise and report violations in the area of ​​access of the fishing area	[] Sure able to do [] Somewhat sure able to do [] Hesitant [] Somewhat unsure able to do [] Not sure able to do
Indonesia	BANDAMP	Sustainable Fishing Practices	BC - Enforcement	Enforcement	monitor_and_report_violations_in_the_fishery_area_access_area	Here's what you want to do, 'Somewhat sure to be able to do', 'Doubtful', 'Somewhat unsure of being able to do', 'Unsure able to do' the following statements.(15) ÿÿ9 I feel, (E) supervise and report violations in the area of ​​access of the fishing area	[] Sure able to do [] Somewhat sure able to do [] Hesitant [] Somewhat unsure able to do [] Not sure able to do
Indonesia	BUMBANG	Sustainable Fishing Practices	BC - Enforcement	Enforcement	monitor_and_report_violations_in_the_fishery_area_access_area	Here's what you want to do, 'Somewhat sure to be able to do', 'Doubtful', 'Somewhat unsure of being able to do', 'Unsure able to do' the following statements.(15) ÿÿ9 I feel, (E) supervise and report violations in the area of ​​access of the fishing area	[] Sure able to do [] Somewhat sure able to do [] Hesitant [] Somewhat unsure able to do [] Not sure able to do
Indonesia	BUNAKEN	Sustainable Fishing Practices	BC - Enforcement	Enforcement	monitor_and_report_violations_in_the_fishery_area_access_area	Here's what you want to do, 'Somewhat sure to be able to do', 'Doubtful', 'Somewhat unsure of being able to do', 'Unsure able to do' the following statements.(15) ÿÿ9 I feel, (E) supervise and report violations in the area of ​​access of the fishing area	[] Sure able to do [] Somewhat sure able to do [] Hesitant [] Somewhat unsure able to do [] Not sure able to do
Indonesia	GILIMAT	Sustainable Fishing Practices	BC - Enforcement	Enforcement	monitor_and_report_violations_in_the_fishery_area_access_area	Here's what you want to do, 'Somewhat sure to be able to do', 'Doubtful', 'Somewhat unsure of being able to do', 'Unsure able to do' the following statements.(15) ÿÿ9 I feel, (E) supervise and report violations in the area of ​​access of the fishing area	[] Sure able to do [] Somewhat sure able to do [] Hesitant [] Somewhat unsure able to do [] Not sure able to do
Indonesia	KAIMANA	Sustainable Fishing Practices	BC - Enforcement	Enforcement	monitor_and_report_violations_in_the_fishery_area_access_area	Here's what you want to do, 'Somewhat sure to be able to do', 'Doubtful', 'Somewhat unsure of being able to do', 'Unsure able to do' the following statements.(15) ÿÿ9 I feel, (E) supervise and report violations in the area of ​​access of the fishing area	[] Sure able to do [] Somewhat sure able to do [] Hesitant [] Somewhat unsure able to do [] Not sure able to do
Indonesia	KOLONOB	Sustainable Fishing Practices	BC - Enforcement	Enforcement	monitor_and_report_violations_in_the_fishery_area_access_area	Here's what you want to do, 'Somewhat sure to be able to do', 'Doubtful', 'Somewhat unsure of being able to do', 'Unsure able to do' the following statements.(15) ÿÿ9 I feel, (E) supervise and report violations in the area of ​​access of the fishing area	[] Sure able to do [] Somewhat sure able to do [] Hesitant [] Somewhat unsure able to do [] Not sure able to do
Indonesia	SABANG_	Sustainable Fishing Practices	BC - Enforcement	Enforcement	monitor_and_report_violations_in_the_fishery_area_access_area	Here's what you want to do, 'Somewhat sure to be able to do', 'Doubtful', 'Somewhat unsure of being able to do', 'Unsure able to do' the following statements.(15) ÿÿ9 I feel, (E) supervise and report violations in the area of ​​access of the fishing area	[] Sure able to do [] Somewhat sure able to do [] Hesitant [] Somewhat unsure able to do [] Not sure able to do
Indonesia	SERIBU_	Sustainable Fishing Practices	BC - Enforcement	Enforcement	monitor_and_report_violations_in_the_fishery_area_access_area	Here's what you want to do, 'Somewhat sure to be able to do', 'Doubtful', 'Somewhat unsure of being able to do', 'Unsure able to do' the following statements.(15) ÿÿ9 I feel, (E) supervise and report violations in the area of ​​access of the fishing area	[] Sure able to do [] Somewhat sure able to do [] Hesitant [] Somewhat unsure able to do [] Not sure able to do
Indonesia	TAKABON	Sustainable Fishing Practices	BC - Enforcement	Enforcement	monitor_and_report_violations_in_the_fishery_area_access_area	Here's what you want to do, 'Somewhat sure to be able to do', 'Doubtful', 'Somewhat unsure of being able to do', 'Unsure able to do' the following statements.(15) ÿÿ9 I feel, (E) supervise and report violations in the area of ​​access of the fishing area	[] Sure able to do [] Somewhat sure able to do [] Hesitant [] Somewhat unsure able to do [] Not sure able to do
Indonesia	WAKA_DT	Sustainable Fishing Practices	BC - Enforcement	Enforcement	monitor_and_report_violations_in_the_fishery_area_access_area	Here's what you want to do, 'Somewhat sure to be able to do', 'Doubtful', 'Somewhat unsure of being able to do', 'Unsure able to do' the following statements.(15) ÿÿ9 I feel, (E) supervise and report violations in the area of ​​access of the fishing area	[] Sure able to do [] Somewhat sure able to do [] Hesitant [] Somewhat unsure able to do [] Not sure able to do
Indonesia	WAKA_NP	Sustainable Fishing Practices	BC - Enforcement	Enforcement	monitor_and_report_violations_in_the_fishery_area_access_area	Here's what you want to do, 'Somewhat sure to be able to do', 'Doubtful', 'Somewhat unsure of being able to do', 'Unsure able to do' the following statements.(15) ÿÿ9 I feel, (E) supervise and report violations in the area of ​​access of the fishing area	[] Sure able to do [] Somewhat sure able to do [] Hesitant [] Somewhat unsure able to do [] Not sure able to do
Indonesia	KARIMUN	Sustainable Fishing Practices	BC - TURF Compliance	TURF Compliance	not_catching_fish_on_18_28_hijriah_every_month	(9) In the last 6 months, Mr / Ms talked with other fishermen about:(C) does not shoot fish on 18-28 Hijriah every month	[] Yes [] No [] Do not remember
Indonesia	ANAMBAS	Community Support	Attitude - Enforcement	Attitude	report_a_violation_of_the_rules_in_the_area_of_fishery_area_access_management	Here, please tell me whether 'easy,' rather easy ',' hesitant ',' rather difficult ', difficult' to do things yourself in this statement; (12) For me, (E) report a violation of the rules in the area of access of the fishery area	[] Easy [] Somewhat easy [] Hesitant [] Somewhat difficult [] Difficult
Indonesia	BANDAMP	Community Support	Attitude - Enforcement	Attitude	report_a_violation_of_the_rules_in_the_area_of_fishery_area_access_management	Here, please tell me whether 'easy,' rather easy ',' hesitant ',' rather difficult ', difficult' to do things yourself in this statement; (12) For me, (E) report a violation of the rules in the area of access of the fishery area	[] Easy [] Somewhat easy [] Hesitant [] Somewhat difficult [] Difficult
Indonesia	BUMBANG	Community Support	Attitude - Enforcement	Attitude	report_a_violation_of_the_rules_in_the_area_of_fishery_area_access_management	Here, please tell me whether 'easy,' rather easy ',' hesitant ',' rather difficult ', difficult' to do things yourself in this statement; (12) For me, (E) report a violation of the rules in the area of access of the fishery area	[] Easy [] Somewhat easy [] Hesitant [] Somewhat difficult [] Difficult
Indonesia	BUNAKEN	Community Support	Attitude - Enforcement	Attitude	report_a_violation_of_the_rules_in_the_area_of_fishery_area_access_management	Here, please tell me whether 'easy,' rather easy ',' hesitant ',' rather difficult ', difficult' to do things yourself in this statement; (12) For me, (E) report a violation of the rules in the area of access of the fishery area	[] Easy [] Somewhat easy [] Hesitant [] Somewhat difficult [] Difficult
Indonesia	GILIMAT	Community Support	Attitude - Enforcement	Attitude	report_a_violation_of_the_rules_in_the_area_of_fishery_area_access_management	Here, please tell me whether 'easy,' rather easy ',' hesitant ',' rather difficult ', difficult' to do things yourself in this statement; (12) For me, (E) report a violation of the rules in the area of access of the fishery area	[] Easy [] Somewhat easy [] Hesitant [] Somewhat difficult [] Difficult
Indonesia	KAIMANA	Community Support	Attitude - Enforcement	Attitude	report_a_violation_of_the_rules_in_the_area_of_fishery_area_access_management	Here, please tell me whether 'easy,' rather easy ',' hesitant ',' rather difficult ', difficult' to do things yourself in this statement; (12) For me, (E) report a violation of the rules in the area of access of the fishery area	[] Easy [] Somewhat easy [] Hesitant [] Somewhat difficult [] Difficult
Indonesia	KARIMUN	Community Support	Attitude - Enforcement	Attitude	report_a_violation_of_the_rules_in_the_area_of_fishery_area_access_management	Here, please tell me whether 'easy,' rather easy ',' hesitant ',' rather difficult ', difficult' to do things yourself in this statement; (12) For me, (E) report a violation of the rules in the area of access of the fishery area	[] Easy [] Somewhat easy [] Hesitant [] Somewhat difficult [] Difficult
Indonesia	KOLONOB	Community Support	Attitude - Enforcement	Attitude	report_a_violation_of_the_rules_in_the_area_of_fishery_area_access_management	Here, please tell me whether 'easy,' rather easy ',' hesitant ',' rather difficult ', difficult' to do things yourself in this statement; (12) For me, (E) report a violation of the rules in the area of access of the fishery area	[] Easy [] Somewhat easy [] Hesitant [] Somewhat difficult [] Difficult
Indonesia	SABANG_	Community Support	Attitude - Enforcement	Attitude	report_a_violation_of_the_rules_in_the_area_of_fishery_area_access_management	Here, please tell me whether 'easy,' rather easy ',' hesitant ',' rather difficult ', difficult' to do things yourself in this statement; (12) For me, (E) report a violation of the rules in the area of access of the fishery area	[] Easy [] Somewhat easy [] Hesitant [] Somewhat difficult [] Difficult
Indonesia	SERIBU_	Community Support	Attitude - Enforcement	Attitude	report_a_violation_of_the_rules_in_the_area_of_fishery_area_access_management	Here, please tell me whether 'easy,' rather easy ',' hesitant ',' rather difficult ', difficult' to do things yourself in this statement; (12) For me, (E) report a violation of the rules in the area of access of the fishery area	[] Easy [] Somewhat easy [] Hesitant [] Somewhat difficult [] Difficult
Indonesia	TAKABON	Community Support	Attitude - Enforcement	Attitude	report_a_violation_of_the_rules_in_the_area_of_fishery_area_access_management	Here, please tell me whether 'easy,' rather easy ',' hesitant ',' rather difficult ', difficult' to do things yourself in this statement; (12) For me, (E) report a violation of the rules in the area of access of the fishery area	[] Easy [] Somewhat easy [] Hesitant [] Somewhat difficult [] Difficult
Indonesia	WAKA_DT	Community Support	Attitude - Enforcement	Attitude	report_a_violation_of_the_rules_in_the_area_of_fishery_area_access_management	Here, please tell me whether 'easy,' rather easy ',' hesitant ',' rather difficult ', difficult' to do things yourself in this statement; (12) For me, (E) report a violation of the rules in the area of access of the fishery area	[] Easy [] Somewhat easy [] Hesitant [] Somewhat difficult [] Difficult
Indonesia	WAKA_NP	Community Support	Attitude - Enforcement	Attitude	report_a_violation_of_the_rules_in_the_area_of_fishery_area_access_management	Here, please tell me whether 'easy,' rather easy ',' hesitant ',' rather difficult ', difficult' to do things yourself in this statement; (12) For me, (E) report a violation of the rules in the area of access of the fishery area	[] Easy [] Somewhat easy [] Hesitant [] Somewhat difficult [] Difficult
Indonesia	ANAMBAS	Sustainable Fishing Practices	BC - Catch Reporting	Catch Reporting	report_the_catch	Here's what you want to do, 'Somewhat sure to be able to do', 'Doubtful', 'Somewhat unsure of being able to do', 'Unsure able to do' the following statements.(15) ÿÿ9 I feel, ÿÿ1 (D) reporting the catch	[] Sure able to do [] Somewhat sure able to do [] Hesitant [] Somewhat unsure able to do [] Not sure able to do
Indonesia	BANDAMP	Sustainable Fishing Practices	BC - Catch Reporting	Catch Reporting	report_the_catch	Here's what you want to do, 'Somewhat sure to be able to do', 'Doubtful', 'Somewhat unsure of being able to do', 'Unsure able to do' the following statements.(15) ÿÿ9 I feel, ÿÿ1 (D) reporting the catch	[] Sure able to do [] Somewhat sure able to do [] Hesitant [] Somewhat unsure able to do [] Not sure able to do
Indonesia	BUMBANG	Sustainable Fishing Practices	BC - Catch Reporting	Catch Reporting	report_the_catch	Here's what you want to do, 'Somewhat sure to be able to do', 'Doubtful', 'Somewhat unsure of being able to do', 'Unsure able to do' the following statements.(15) ÿÿ9 I feel, ÿÿ1 (D) reporting the catch	[] Sure able to do [] Somewhat sure able to do [] Hesitant [] Somewhat unsure able to do [] Not sure able to do
Indonesia	BUNAKEN	Sustainable Fishing Practices	BC - Catch Reporting	Catch Reporting	report_the_catch	Here's what you want to do, 'Somewhat sure to be able to do', 'Doubtful', 'Somewhat unsure of being able to do', 'Unsure able to do' the following statements.(15) ÿÿ9 I feel, ÿÿ1 (D) reporting the catch	[] Sure able to do [] Somewhat sure able to do [] Hesitant [] Somewhat unsure able to do [] Not sure able to do
Indonesia	GILIMAT	Sustainable Fishing Practices	BC - Catch Reporting	Catch Reporting	report_the_catch	Here's what you want to do, 'Somewhat sure to be able to do', 'Doubtful', 'Somewhat unsure of being able to do', 'Unsure able to do' the following statements.(15) ÿÿ9 I feel, ÿÿ1 (D) reporting the catch	[] Sure able to do [] Somewhat sure able to do [] Hesitant [] Somewhat unsure able to do [] Not sure able to do
Indonesia	KAIMANA	Sustainable Fishing Practices	BC - Catch Reporting	Catch Reporting	report_the_catch	Here's what you want to do, 'Somewhat sure to be able to do', 'Doubtful', 'Somewhat unsure of being able to do', 'Unsure able to do' the following statements.(15) ÿÿ9 I feel, ÿÿ1 (D) reporting the catch	[] Sure able to do [] Somewhat sure able to do [] Hesitant [] Somewhat unsure able to do [] Not sure able to do
Indonesia	KOLONOB	Sustainable Fishing Practices	BC - Catch Reporting	Catch Reporting	report_the_catch	Here's what you want to do, 'Somewhat sure to be able to do', 'Doubtful', 'Somewhat unsure of being able to do', 'Unsure able to do' the following statements.(15) ÿÿ9 I feel, ÿÿ1 (D) reporting the catch	[] Sure able to do [] Somewhat sure able to do [] Hesitant [] Somewhat unsure able to do [] Not sure able to do
Indonesia	SABANG_	Sustainable Fishing Practices	BC - Catch Reporting	Catch Reporting	report_the_catch	Here's what you want to do, 'Somewhat sure to be able to do', 'Doubtful', 'Somewhat unsure of being able to do', 'Unsure able to do' the following statements.(15) ÿÿ9 I feel, ÿÿ1 (D) reporting the catch	[] Sure able to do [] Somewhat sure able to do [] Hesitant [] Somewhat unsure able to do [] Not sure able to do
Indonesia	SERIBU_	Sustainable Fishing Practices	BC - Catch Reporting	Catch Reporting	report_the_catch	Here's what you want to do, 'Somewhat sure to be able to do', 'Doubtful', 'Somewhat unsure of being able to do', 'Unsure able to do' the following statements.(15) ÿÿ9 I feel, ÿÿ1 (D) reporting the catch	[] Sure able to do [] Somewhat sure able to do [] Hesitant [] Somewhat unsure able to do [] Not sure able to do
Indonesia	TAKABON	Sustainable Fishing Practices	BC - Catch Reporting	Catch Reporting	report_the_catch	Here's what you want to do, 'Somewhat sure to be able to do', 'Doubtful', 'Somewhat unsure of being able to do', 'Unsure able to do' the following statements.(15) ÿÿ9 I feel, ÿÿ1 (D) reporting the catch	[] Sure able to do [] Somewhat sure able to do [] Hesitant [] Somewhat unsure able to do [] Not sure able to do
Indonesia	WAKA_DT	Sustainable Fishing Practices	BC - Catch Reporting	Catch Reporting	report_the_catch	Here's what you want to do, 'Somewhat sure to be able to do', 'Doubtful', 'Somewhat unsure of being able to do', 'Unsure able to do' the following statements.(15) ÿÿ9 I feel, ÿÿ1 (D) reporting the catch	[] Sure able to do [] Somewhat sure able to do [] Hesitant [] Somewhat unsure able to do [] Not sure able to do
Indonesia	WAKA_NP	Sustainable Fishing Practices	BC - Catch Reporting	Catch Reporting	report_the_catch	Here's what you want to do, 'Somewhat sure to be able to do', 'Doubtful', 'Somewhat unsure of being able to do', 'Unsure able to do' the following statements.(15) ÿÿ9 I feel, ÿÿ1 (D) reporting the catch	[] Sure able to do [] Somewhat sure able to do [] Hesitant [] Somewhat unsure able to do [] Not sure able to do
Indonesia	ANAMBAS	Community Support	Attitude - Catch Reporting	Attitude	reported_the_catch	Here, please tell me whether 'easy,' rather easy ',' hesitant ',' rather difficult ', difficult' to do things yourself in this statement; (12) For me, (D) report the catch	[] Easy [] Somewhat easy [] Hesitant [] Somewhat difficult [] Difficult
Indonesia	BANDAMP	Community Support	Attitude - Catch Reporting	Attitude	reported_the_catch	Here, please tell me whether 'easy,' rather easy ',' hesitant ',' rather difficult ', difficult' to do things yourself in this statement; (12) For me, (D) report the catch	[] Easy [] Somewhat easy [] Hesitant [] Somewhat difficult [] Difficult
Indonesia	BUMBANG	Community Support	Attitude - Catch Reporting	Attitude	reported_the_catch	Here, please tell me whether 'easy,' rather easy ',' hesitant ',' rather difficult ', difficult' to do things yourself in this statement; (12) For me, (D) report the catch	[] Easy [] Somewhat easy [] Hesitant [] Somewhat difficult [] Difficult
Indonesia	BUNAKEN	Community Support	Attitude - Catch Reporting	Attitude	reported_the_catch	Here, please tell me whether 'easy,' rather easy ',' hesitant ',' rather difficult ', difficult' to do things yourself in this statement; (12) For me, (D) report the catch	[] Easy [] Somewhat easy [] Hesitant [] Somewhat difficult [] Difficult
Indonesia	GILIMAT	Community Support	Attitude - Catch Reporting	Attitude	reported_the_catch	Here, please tell me whether 'easy,' rather easy ',' hesitant ',' rather difficult ', difficult' to do things yourself in this statement; (12) For me, (D) report the catch	[] Easy [] Somewhat easy [] Hesitant [] Somewhat difficult [] Difficult
Indonesia	KAIMANA	Community Support	Attitude - Catch Reporting	Attitude	reported_the_catch	Here, please tell me whether 'easy,' rather easy ',' hesitant ',' rather difficult ', difficult' to do things yourself in this statement; (12) For me, (D) report the catch	[] Easy [] Somewhat easy [] Hesitant [] Somewhat difficult [] Difficult
Indonesia	KARIMUN	Community Support	Attitude - Catch Reporting	Attitude	reported_the_catch	Here, please tell me whether 'easy,' rather easy ',' hesitant ',' rather difficult ', difficult' to do things yourself in this statement; (12) For me, (D) report the catch	[] Easy [] Somewhat easy [] Hesitant [] Somewhat difficult [] Difficult
Indonesia	KOLONOB	Community Support	Attitude - Catch Reporting	Attitude	reported_the_catch	Here, please tell me whether 'easy,' rather easy ',' hesitant ',' rather difficult ', difficult' to do things yourself in this statement; (12) For me, (D) report the catch	[] Easy [] Somewhat easy [] Hesitant [] Somewhat difficult [] Difficult
Indonesia	SABANG_	Community Support	Attitude - Catch Reporting	Attitude	reported_the_catch	Here, please tell me whether 'easy,' rather easy ',' hesitant ',' rather difficult ', difficult' to do things yourself in this statement; (12) For me, (D) report the catch	[] Easy [] Somewhat easy [] Hesitant [] Somewhat difficult [] Difficult
Indonesia	SERIBU_	Community Support	Attitude - Catch Reporting	Attitude	reported_the_catch	Here, please tell me whether 'easy,' rather easy ',' hesitant ',' rather difficult ', difficult' to do things yourself in this statement; (12) For me, (D) report the catch	[] Easy [] Somewhat easy [] Hesitant [] Somewhat difficult [] Difficult
Indonesia	TAKABON	Community Support	Attitude - Catch Reporting	Attitude	reported_the_catch	Here, please tell me whether 'easy,' rather easy ',' hesitant ',' rather difficult ', difficult' to do things yourself in this statement; (12) For me, (D) report the catch	[] Easy [] Somewhat easy [] Hesitant [] Somewhat difficult [] Difficult
Indonesia	WAKA_DT	Community Support	Attitude - Catch Reporting	Attitude	reported_the_catch	Here, please tell me whether 'easy,' rather easy ',' hesitant ',' rather difficult ', difficult' to do things yourself in this statement; (12) For me, (D) report the catch	[] Easy [] Somewhat easy [] Hesitant [] Somewhat difficult [] Difficult
Indonesia	WAKA_NP	Community Support	Attitude - Catch Reporting	Attitude	reported_the_catch	Here, please tell me whether 'easy,' rather easy ',' hesitant ',' rather difficult ', difficult' to do things yourself in this statement; (12) For me, (D) report the catch	[] Easy [] Somewhat easy [] Hesitant [] Somewhat difficult [] Difficult
Indonesia	ANAMBAS	Community Support	Knowledge - Enforcement	Knowledge	surveillance_participation	(20) For the following statement, please choose the one that best describes you right now	[] I have never been involved in surveillance of the territory of the fisheries access area and have not thought of doing it [] I have never been involved in surveillance of area access areas and thought to find out [] I was thinking of being involved in the monitoring of area access areas, in the near future [] I Has been involved in the supervision of area access areas, less than 6 months [] I …
Indonesia	BANDAMP	Community Support	Knowledge - Enforcement	Knowledge	surveillance_participation	(20) For the following statement, please choose the one that best describes you right now	[] I have never been involved in surveillance of the territory of the fisheries access area and have not thought of doing it [] I have never been involved in surveillance of area access areas and thought to find out [] I was thinking of being involved in the monitoring of area access areas, in the near future [] I Has been involved in the supervision of area access areas, less than 6 months [] I …
Indonesia	BUMBANG	Community Support	Knowledge - Enforcement	Knowledge	surveillance_participation	(20) For the following statement, please choose the one that best describes you right now	[] I have never been involved in surveillance of the territory of the fisheries access area and have not thought of doing it [] I have never been involved in surveillance of area access areas and thought to find out [] I was thinking of being involved in the monitoring of area access areas, in the near future [] I Has been involved in the supervision of area access areas, less than 6 months [] I …
Indonesia	BUNAKEN	Community Support	Knowledge - Enforcement	Knowledge	surveillance_participation	(20) For the following statement, please choose the one that best describes you right now	[] I have never been involved in surveillance of the territory of the fisheries access area and have not thought of doing it [] I have never been involved in surveillance of area access areas and thought to find out [] I was thinking of being involved in the monitoring of area access areas, in the near future [] I Has been involved in the supervision of area access areas, less than 6 months [] I …
Indonesia	KAIMANA	Community Support	Knowledge - Enforcement	Knowledge	surveillance_participation	(20) For the following statement, please choose the one that best describes you right now	[] I have never been involved in surveillance of the territory of the fisheries access area and have not thought of doing it [] I have never been involved in surveillance of area access areas and thought to find out [] I was thinking of being involved in the monitoring of area access areas, in the near future [] I Has been involved in the supervision of area access areas, less than 6 months [] I …
Indonesia	KARIMUN	Community Support	Knowledge - Enforcement	Knowledge	surveillance_participation	(20) For the following statement, please choose the one that best describes you right now	[] I have never been involved in surveillance of the territory of the fisheries access area and have not thought of doing it [] I have never been involved in surveillance of area access areas and thought to find out [] I was thinking of being involved in the monitoring of area access areas, in the near future [] I Has been involved in the supervision of area access areas, less than 6 months [] I …
Indonesia	KOLONOB	Community Support	Knowledge - Enforcement	Knowledge	surveillance_participation	(20) For the following statement, please choose the one that best describes you right now	[] I have never been involved in surveillance of the territory of the fisheries access area and have not thought of doing it [] I have never been involved in surveillance of area access areas and thought to find out [] I was thinking of being involved in the monitoring of area access areas, in the near future [] I Has been involved in the supervision of area access areas, less than 6 months [] I …
Indonesia	SABANG_	Community Support	Knowledge - Enforcement	Knowledge	surveillance_participation	(20) For the following statement, please choose the one that best describes you right now	[] I have never been involved in surveillance of the territory of the fisheries access area and have not thought of doing it [] I have never been involved in surveillance of area access areas and thought to find out [] I was thinking of being involved in the monitoring of area access areas, in the near future [] I Has been involved in the supervision of area access areas, less than 6 months [] I …
Indonesia	SERIBU_	Community Support	Knowledge - Enforcement	Knowledge	surveillance_participation	(20) For the following statement, please choose the one that best describes you right now	[] I have never been involved in surveillance of the territory of the fisheries access area and have not thought of doing it [] I have never been involved in surveillance of area access areas and thought to find out [] I was thinking of being involved in the monitoring of area access areas, in the near future [] I Has been involved in the supervision of area access areas, less than 6 months [] I …
Indonesia	TAKABON	Community Support	Knowledge - Enforcement	Knowledge	surveillance_participation	(20) For the following statement, please choose the one that best describes you right now	[] I have never been involved in surveillance of the territory of the fisheries access area and have not thought of doing it [] I have never been involved in surveillance of area access areas and thought to find out [] I was thinking of being involved in the monitoring of area access areas, in the near future [] I Has been involved in the supervision of area access areas, less than 6 months [] I …
Indonesia	WAKA_DT	Community Support	Knowledge - Enforcement	Knowledge	surveillance_participation	(20) For the following statement, please choose the one that best describes you right now	[] I have never been involved in surveillance of the territory of the fisheries access area and have not thought of doing it [] I have never been involved in surveillance of area access areas and thought to find out [] I was thinking of being involved in the monitoring of area access areas, in the near future [] I Has been involved in the supervision of area access areas, less than 6 months [] I …
Indonesia	WAKA_NP	Community Support	Knowledge - Enforcement	Knowledge	surveillance_participation	(20) For the following statement, please choose the one that best describes you right now	[] I have never been involved in surveillance of the territory of the fisheries access area and have not thought of doing it [] I have never been involved in surveillance of area access areas and thought to find out [] I was thinking of being involved in the monitoring of area access areas, in the near future [] I Has been involved in the supervision of area access areas, less than 6 months [] I …
Indonesia	ANAMBAS	Sustainable Fishing Practices	BC - TURF Compliance	TURF Compliance	use_the_type_of_fishing_gear_allowed_in_the_fisheries_area_access_area	Here's what you want to do, 'Somewhat sure to be able to do', 'Doubtful', 'Somewhat unsure of being able to do', 'Unsure able to do' the following statements.(15) ÿÿ9 I feel, ÿÿ1 (C) using the type of fishing gear permitted in the area of ​​fishery access area	[] Sure able to do [] Somewhat sure able to do [] Hesitant [] Somewhat unsure able to do [] Not sure able to do
Indonesia	BANDAMP	Sustainable Fishing Practices	BC - TURF Compliance	TURF Compliance	use_the_type_of_fishing_gear_allowed_in_the_fisheries_area_access_area	Here's what you want to do, 'Somewhat sure to be able to do', 'Doubtful', 'Somewhat unsure of being able to do', 'Unsure able to do' the following statements.(15) ÿÿ9 I feel, ÿÿ1 (C) using the type of fishing gear permitted in the area of ​​fishery access area	[] Sure able to do [] Somewhat sure able to do [] Hesitant [] Somewhat unsure able to do [] Not sure able to do
Indonesia	BUMBANG	Sustainable Fishing Practices	BC - TURF Compliance	TURF Compliance	use_the_type_of_fishing_gear_allowed_in_the_fisheries_area_access_area	Here's what you want to do, 'Somewhat sure to be able to do', 'Doubtful', 'Somewhat unsure of being able to do', 'Unsure able to do' the following statements.(15) ÿÿ9 I feel, ÿÿ1 (C) using the type of fishing gear permitted in the area of ​​fishery access area	[] Sure able to do [] Somewhat sure able to do [] Hesitant [] Somewhat unsure able to do [] Not sure able to do
Indonesia	BUNAKEN	Sustainable Fishing Practices	BC - TURF Compliance	TURF Compliance	use_the_type_of_fishing_gear_allowed_in_the_fisheries_area_access_area	Here's what you want to do, 'Somewhat sure to be able to do', 'Doubtful', 'Somewhat unsure of being able to do', 'Unsure able to do' the following statements.(15) ÿÿ9 I feel, ÿÿ1 (C) using the type of fishing gear permitted in the area of ​​fishery access area	[] Sure able to do [] Somewhat sure able to do [] Hesitant [] Somewhat unsure able to do [] Not sure able to do
Indonesia	GILIMAT	Sustainable Fishing Practices	BC - TURF Compliance	TURF Compliance	use_the_type_of_fishing_gear_allowed_in_the_fisheries_area_access_area	Here's what you want to do, 'Somewhat sure to be able to do', 'Doubtful', 'Somewhat unsure of being able to do', 'Unsure able to do' the following statements.(15) ÿÿ9 I feel, ÿÿ1 (C) using the type of fishing gear permitted in the area of ​​fishery access area	[] Sure able to do [] Somewhat sure able to do [] Hesitant [] Somewhat unsure able to do [] Not sure able to do
Indonesia	KAIMANA	Sustainable Fishing Practices	BC - TURF Compliance	TURF Compliance	use_the_type_of_fishing_gear_allowed_in_the_fisheries_area_access_area	Here's what you want to do, 'Somewhat sure to be able to do', 'Doubtful', 'Somewhat unsure of being able to do', 'Unsure able to do' the following statements.(15) ÿÿ9 I feel, ÿÿ1 (C) using the type of fishing gear permitted in the area of ​​fishery access area	[] Sure able to do [] Somewhat sure able to do [] Hesitant [] Somewhat unsure able to do [] Not sure able to do
Indonesia	KOLONOB	Sustainable Fishing Practices	BC - TURF Compliance	TURF Compliance	use_the_type_of_fishing_gear_allowed_in_the_fisheries_area_access_area	Here's what you want to do, 'Somewhat sure to be able to do', 'Doubtful', 'Somewhat unsure of being able to do', 'Unsure able to do' the following statements.(15) ÿÿ9 I feel, ÿÿ1 (C) using the type of fishing gear permitted in the area of ​​fishery access area	[] Sure able to do [] Somewhat sure able to do [] Hesitant [] Somewhat unsure able to do [] Not sure able to do
Indonesia	SABANG_	Sustainable Fishing Practices	BC - TURF Compliance	TURF Compliance	use_the_type_of_fishing_gear_allowed_in_the_fisheries_area_access_area	Here's what you want to do, 'Somewhat sure to be able to do', 'Doubtful', 'Somewhat unsure of being able to do', 'Unsure able to do' the following statements.(15) ÿÿ9 I feel, ÿÿ1 (C) using the type of fishing gear permitted in the area of ​​fishery access area	[] Sure able to do [] Somewhat sure able to do [] Hesitant [] Somewhat unsure able to do [] Not sure able to do
Indonesia	SERIBU_	Sustainable Fishing Practices	BC - TURF Compliance	TURF Compliance	use_the_type_of_fishing_gear_allowed_in_the_fisheries_area_access_area	Here's what you want to do, 'Somewhat sure to be able to do', 'Doubtful', 'Somewhat unsure of being able to do', 'Unsure able to do' the following statements.(15) ÿÿ9 I feel, ÿÿ1 (C) using the type of fishing gear permitted in the area of ​​fishery access area	[] Sure able to do [] Somewhat sure able to do [] Hesitant [] Somewhat unsure able to do [] Not sure able to do
Indonesia	TAKABON	Sustainable Fishing Practices	BC - TURF Compliance	TURF Compliance	use_the_type_of_fishing_gear_allowed_in_the_fisheries_area_access_area	Here's what you want to do, 'Somewhat sure to be able to do', 'Doubtful', 'Somewhat unsure of being able to do', 'Unsure able to do' the following statements.(15) ÿÿ9 I feel, ÿÿ1 (C) using the type of fishing gear permitted in the area of ​​fishery access area	[] Sure able to do [] Somewhat sure able to do [] Hesitant [] Somewhat unsure able to do [] Not sure able to do
Indonesia	WAKA_DT	Sustainable Fishing Practices	BC - TURF Compliance	TURF Compliance	use_the_type_of_fishing_gear_allowed_in_the_fisheries_area_access_area	Here's what you want to do, 'Somewhat sure to be able to do', 'Doubtful', 'Somewhat unsure of being able to do', 'Unsure able to do' the following statements.(15) ÿÿ9 I feel, ÿÿ1 (C) using the type of fishing gear permitted in the area of ​​fishery access area	[] Sure able to do [] Somewhat sure able to do [] Hesitant [] Somewhat unsure able to do [] Not sure able to do
Indonesia	WAKA_NP	Sustainable Fishing Practices	BC - TURF Compliance	TURF Compliance	use_the_type_of_fishing_gear_allowed_in_the_fisheries_area_access_area	Here's what you want to do, 'Somewhat sure to be able to do', 'Doubtful', 'Somewhat unsure of being able to do', 'Unsure able to do' the following statements.(15) ÿÿ9 I feel, ÿÿ1 (C) using the type of fishing gear permitted in the area of ​​fishery access area	[] Sure able to do [] Somewhat sure able to do [] Hesitant [] Somewhat unsure able to do [] Not sure able to do
Indonesia	BUNAKEN	Sustainable Livelihoods	Food Security	Food Security	69converted_in_the_past_12_months_did_you_ever_reduce_the_size_of_your_children_meals_or_let_your_children_skip_meals_because_there_wasn_t_enough_food_to_eat	In the past 12 months did you ever reduce the size of your children meals or let your children skip meals because there wasn’t enough food to eat?	[ ] Yes [ ] No [ ] No Answer
Indonesia	KOLONOB	Sustainable Livelihoods	Food Security	Food Security	69converted_in_the_past_12_months_did_you_ever_reduce_the_size_of_your_children_meals_or_let_your_children_skip_meals_because_there_wasn_t_enough_food_to_eat	In the past 12 months did you ever reduce the size of your children meals or let your children skip meals because there wasn’t enough food to eat?	[ ] Yes [ ] No [ ] No Answer
Indonesia	WAKA_DT	Sustainable Livelihoods	Food Security	Food Security	69converted_in_the_past_12_months_did_you_ever_reduce_the_size_of_your_children_meals_or_let_your_children_skip_meals_because_there_wasn_t_enough_food_to_eat	In the past 12 months did you ever reduce the size of your children meals or let your children skip meals because there wasn’t enough food to eat?	[ ] Yes [ ] No [ ] No Answer
Indonesia	WAKA_NP	Sustainable Livelihoods	Food Security	Food Security	69converted_in_the_past_12_months_did_you_ever_reduce_the_size_of_your_children_meals_or_let_your_children_skip_meals_because_there_wasn_t_enough_food_to_eat	In the past 12 months did you ever reduce the size of your children meals or let your children skip meals because there wasn’t enough food to eat?	[ ] Yes [ ] No [ ] No Answer
Indonesia	BUNAKEN	Sustainable Livelihoods	Food Security	Food Security	q66_converted_was_the_last_year_a_good_normal_or_bad_year_for_you_in_terms_of_food_available	Was the last year a good, normal or bad year for you in terms of food available	Good, normal, bad
Indonesia	KOLONOB	Sustainable Livelihoods	Food Security	Food Security	q66_converted_was_the_last_year_a_good_normal_or_bad_year_for_you_in_terms_of_food_available	Was the last year a good, normal or bad year for you in terms of food available	Good, normal, bad
Indonesia	WAKA_DT	Sustainable Livelihoods	Food Security	Food Security	q66_converted_was_the_last_year_a_good_normal_or_bad_year_for_you_in_terms_of_food_available	Was the last year a good, normal or bad year for you in terms of food available	Good, normal, bad
Indonesia	WAKA_NP	Sustainable Livelihoods	Food Security	Food Security	q66_converted_was_the_last_year_a_good_normal_or_bad_year_for_you_in_terms_of_food_available	Was the last year a good, normal or bad year for you in terms of food available	Good, normal, bad
Indonesia	BUNAKEN	Sustainable Livelihoods	Catch Trend 1 Year	Catch Trend 1 Year	51aconverted_catch_trends_past_year	The fish catch has …..compared to 1 year ago	Improved heavily, improved slightly, stayed the same, deteriorated slightly, deteriorated a lot
Indonesia	KOLONOB	Sustainable Livelihoods	Catch Trend 1 Year	Catch Trend 1 Year	51aconverted_catch_trends_past_year	The fish catch has …..compared to 1 year ago	Improved heavily, improved slightly, stayed the same, deteriorated slightly, deteriorated a lot
Indonesia	WAKA_DT	Sustainable Livelihoods	Catch Trend 1 Year	Catch Trend 1 Year	51aconverted_catch_trends_past_year	The fish catch has …..compared to 1 year ago	Improved heavily, improved slightly, stayed the same, deteriorated slightly, deteriorated a lot
Indonesia	WAKA_NP	Sustainable Livelihoods	Catch Trend 1 Year	Catch Trend 1 Year	51aconverted_catch_trends_past_year	The fish catch has …..compared to 1 year ago	Improved heavily, improved slightly, stayed the same, deteriorated slightly, deteriorated a lot
Indonesia	BUNAKEN	Sustainable Livelihoods	Catch Trend 5 Years	Catch Trend 5 Years	51bconverted_catch_trends_past_5_years	The fish catch has …..compared to 5 yearz ago	Improved heavily, improved slightly, stayed the same, deteriorated slightly, deteriorated a lot
Indonesia	KOLONOB	Sustainable Livelihoods	Catch Trend 5 Years	Catch Trend 5 Years	51bconverted_catch_trends_past_5_years	The fish catch has …..compared to 5 yearz ago	Improved heavily, improved slightly, stayed the same, deteriorated slightly, deteriorated a lot
Indonesia	WAKA_DT	Sustainable Livelihoods	Catch Trend 5 Years	Catch Trend 5 Years	51bconverted_catch_trends_past_5_years	The fish catch has …..compared to 5 yearz ago	Improved heavily, improved slightly, stayed the same, deteriorated slightly, deteriorated a lot
Indonesia	WAKA_NP	Sustainable Livelihoods	Catch Trend 5 Years	Catch Trend 5 Years	51bconverted_catch_trends_past_5_years	The fish catch has …..compared to 5 yearz ago	Improved heavily, improved slightly, stayed the same, deteriorated slightly, deteriorated a lot
Indonesia	BUNAKEN	Sustainable Fishing Practices	BC - TURF Compliance	TURF Compliance	61fconverted_how_often_do_you_think_your_local_fishermen_comply_with_the_local_fishing_rules	How often do you think your local fishermen comply with the local fishing rules?	Always Most of the times Half of the times Sometimes Never
Indonesia	KOLONOB	Sustainable Fishing Practices	BC - TURF Compliance	TURF Compliance	61fconverted_how_often_do_you_think_your_local_fishermen_comply_with_the_local_fishing_rules	How often do you think your local fishermen comply with the local fishing rules?	Always Most of the times Half of the times Sometimes Never
Indonesia	WAKA_DT	Sustainable Fishing Practices	BC - TURF Compliance	TURF Compliance	61fconverted_how_often_do_you_think_your_local_fishermen_comply_with_the_local_fishing_rules	How often do you think your local fishermen comply with the local fishing rules?	Always Most of the times Half of the times Sometimes Never
Indonesia	WAKA_NP	Sustainable Fishing Practices	BC - TURF Compliance	TURF Compliance	61fconverted_how_often_do_you_think_your_local_fishermen_comply_with_the_local_fishing_rules	How often do you think your local fishermen comply with the local fishing rules?	Always Most of the times Half of the times Sometimes Never
Indonesia	BUNAKEN	Sustainable Fishing Practices	BC - Management Participation	Management Participation	56aconverted_belong_to_a_fishing_org	Is the head of household or his wife/her husband member in an association? Where/ Which one?	head of household? Fishing / agricultural association?
Indonesia	KOLONOB	Sustainable Fishing Practices	BC - Management Participation	Management Participation	56aconverted_belong_to_a_fishing_org	Is the head of household or his wife/her husband member in an association? Where/ Which one?	head of household? Fishing / agricultural association?
Indonesia	WAKA_DT	Sustainable Fishing Practices	BC - Management Participation	Management Participation	56aconverted_belong_to_a_fishing_org	Is the head of household or his wife/her husband member in an association? Where/ Which one?	head of household? Fishing / agricultural association?
Indonesia	WAKA_NP	Sustainable Fishing Practices	BC - Management Participation	Management Participation	56aconverted_belong_to_a_fishing_org	Is the head of household or his wife/her husband member in an association? Where/ Which one?	head of household? Fishing / agricultural association?
Indonesia	BUNAKEN	Sustainable Livelihoods	Food Security	Food Security	67converted_in_the_past_12_months_did_you_ever_reduce_the_size_of_your_meals_or_skip_meals_because_there_wasn_t_enough_food_to_eat	In the past 12 months did you ever reduce the size of your meals or skip meals because there wasn’t enough food to eat?	[ ] Yes [ ] No [ ] No Answer
Indonesia	KOLONOB	Sustainable Livelihoods	Food Security	Food Security	67converted_in_the_past_12_months_did_you_ever_reduce_the_size_of_your_meals_or_skip_meals_because_there_wasn_t_enough_food_to_eat	In the past 12 months did you ever reduce the size of your meals or skip meals because there wasn’t enough food to eat?	[ ] Yes [ ] No [ ] No Answer
Indonesia	WAKA_DT	Sustainable Livelihoods	Food Security	Food Security	67converted_in_the_past_12_months_did_you_ever_reduce_the_size_of_your_meals_or_skip_meals_because_there_wasn_t_enough_food_to_eat	In the past 12 months did you ever reduce the size of your meals or skip meals because there wasn’t enough food to eat?	[ ] Yes [ ] No [ ] No Answer
Indonesia	WAKA_NP	Sustainable Livelihoods	Food Security	Food Security	67converted_in_the_past_12_months_did_you_ever_reduce_the_size_of_your_meals_or_skip_meals_because_there_wasn_t_enough_food_to_eat	In the past 12 months did you ever reduce the size of your meals or skip meals because there wasn’t enough food to eat?	[ ] Yes [ ] No [ ] No Answer
Indonesia	BUNAKEN	Sustainable Livelihoods	Livelihood Stability	Livelihood Stability	q30convertedhouseholdfinance	To cover family needs, your household income is...	sufficient, tight, not sufficient
Indonesia	KOLONOB	Sustainable Livelihoods	Livelihood Stability	Livelihood Stability	q30convertedhouseholdfinance	To cover family needs, your household income is...	sufficient, tight, not sufficient
Indonesia	WAKA_DT	Sustainable Livelihoods	Livelihood Stability	Livelihood Stability	q30convertedhouseholdfinance	To cover family needs, your household income is...	sufficient, tight, not sufficient
Indonesia	WAKA_NP	Sustainable Livelihoods	Livelihood Stability	Livelihood Stability	q30convertedhouseholdfinance	To cover family needs, your household income is...	sufficient, tight, not sufficient
Indonesia	BUNAKEN	Sustainable Livelihoods	Subjective Well-being	Subjective Well-being	87aconverted_compared_to_two_years_ago_has_life_improved_in_your_household	Compared to two years ago, has life in your household…?	Improved heavily, improved slightly, stayed the same, deteriorated slightly, deteriorated a lot
Indonesia	KOLONOB	Sustainable Livelihoods	Subjective Well-being	Subjective Well-being	87aconverted_compared_to_two_years_ago_has_life_improved_in_your_household	Compared to two years ago, has life in your household…?	Improved heavily, improved slightly, stayed the same, deteriorated slightly, deteriorated a lot
Indonesia	WAKA_DT	Sustainable Livelihoods	Subjective Well-being	Subjective Well-being	87aconverted_compared_to_two_years_ago_has_life_improved_in_your_household	Compared to two years ago, has life in your household…?	Improved heavily, improved slightly, stayed the same, deteriorated slightly, deteriorated a lot
Indonesia	WAKA_NP	Sustainable Livelihoods	Subjective Well-being	Subjective Well-being	87aconverted_compared_to_two_years_ago_has_life_improved_in_your_household	Compared to two years ago, has life in your household…?	Improved heavily, improved slightly, stayed the same, deteriorated slightly, deteriorated a lot
Indonesia	BUNAKEN	Sustainable Fishing Practices	BC - TURF Compliance	TURF Compliance	61hconverted_how_often_do_you_think_your_local_fishermen_comply_with_the_rules_of_the_turf	How often do you think your local fishermen comply with the rules of the TURF?	Always Most of the times Half of the times Sometimes Never
Indonesia	KOLONOB	Sustainable Fishing Practices	BC - TURF Compliance	TURF Compliance	61hconverted_how_often_do_you_think_your_local_fishermen_comply_with_the_rules_of_the_turf	How often do you think your local fishermen comply with the rules of the TURF?	Always Most of the times Half of the times Sometimes Never
Indonesia	WAKA_DT	Sustainable Fishing Practices	BC - TURF Compliance	TURF Compliance	61hconverted_how_often_do_you_think_your_local_fishermen_comply_with_the_rules_of_the_turf	How often do you think your local fishermen comply with the rules of the TURF?	Always Most of the times Half of the times Sometimes Never
Indonesia	WAKA_NP	Sustainable Fishing Practices	BC - TURF Compliance	TURF Compliance	61hconverted_how_often_do_you_think_your_local_fishermen_comply_with_the_rules_of_the_turf	How often do you think your local fishermen comply with the rules of the TURF?	Always Most of the times Half of the times Sometimes Never
Indonesia	BUNAKEN	Sustainable Livelihoods	Political Trust	Political Trust	58cconverted_generally_speaking_the_local_government_can_be_trusted_to_make_decisions_in_the_best_of_our_interest	Please rate your agreement with the following statement on a scale from strongly disagree to strongly agree: Generally speaking, the local government can be trusted to make decisions in the best of our interest	Strongly agree, agree, neither agree nor disagree, disagree, strongly disagree
Indonesia	KOLONOB	Sustainable Livelihoods	Political Trust	Political Trust	58cconverted_generally_speaking_the_local_government_can_be_trusted_to_make_decisions_in_the_best_of_our_interest	Please rate your agreement with the following statement on a scale from strongly disagree to strongly agree: Generally speaking, the local government can be trusted to make decisions in the best of our interest	Strongly agree, agree, neither agree nor disagree, disagree, strongly disagree
Indonesia	WAKA_DT	Sustainable Livelihoods	Political Trust	Political Trust	58cconverted_generally_speaking_the_local_government_can_be_trusted_to_make_decisions_in_the_best_of_our_interest	Please rate your agreement with the following statement on a scale from strongly disagree to strongly agree: Generally speaking, the local government can be trusted to make decisions in the best of our interest	Strongly agree, agree, neither agree nor disagree, disagree, strongly disagree
Indonesia	WAKA_NP	Sustainable Livelihoods	Political Trust	Political Trust	58cconverted_generally_speaking_the_local_government_can_be_trusted_to_make_decisions_in_the_best_of_our_interest	Please rate your agreement with the following statement on a scale from strongly disagree to strongly agree: Generally speaking, the local government can be trusted to make decisions in the best of our interest	Strongly agree, agree, neither agree nor disagree, disagree, strongly disagree
Indonesia	BUNAKEN	Sustainable Fishing Practices	BC - TURF Compliance	TURF Compliance	61econverted_how_often_do_you_comply_with_the_local_fishing_rules	How often do you comply with the local fishing rules?	Always Most of the times Half of the times Sometimes Never
Indonesia	KOLONOB	Sustainable Fishing Practices	BC - TURF Compliance	TURF Compliance	61econverted_how_often_do_you_comply_with_the_local_fishing_rules	How often do you comply with the local fishing rules?	Always Most of the times Half of the times Sometimes Never
Indonesia	WAKA_DT	Sustainable Fishing Practices	BC - TURF Compliance	TURF Compliance	61econverted_how_often_do_you_comply_with_the_local_fishing_rules	How often do you comply with the local fishing rules?	Always Most of the times Half of the times Sometimes Never
Indonesia	WAKA_NP	Sustainable Fishing Practices	BC - TURF Compliance	TURF Compliance	61econverted_how_often_do_you_comply_with_the_local_fishing_rules	How often do you comply with the local fishing rules?	Always Most of the times Half of the times Sometimes Never
Indonesia	BUNAKEN	Sustainable Fishing Practices	BC - TURF Compliance	TURF Compliance	61gconverted_how_often_do_you_comply_with_the_rules_of_the_turf	How often do you comply with the rules of the TURF?	Always Most of the times Half of the times Sometimes Never
Indonesia	KOLONOB	Sustainable Fishing Practices	BC - TURF Compliance	TURF Compliance	61gconverted_how_often_do_you_comply_with_the_rules_of_the_turf	How often do you comply with the rules of the TURF?	Always Most of the times Half of the times Sometimes Never
Indonesia	WAKA_DT	Sustainable Fishing Practices	BC - TURF Compliance	TURF Compliance	61gconverted_how_often_do_you_comply_with_the_rules_of_the_turf	How often do you comply with the rules of the TURF?	Always Most of the times Half of the times Sometimes Never
Indonesia	WAKA_NP	Sustainable Fishing Practices	BC - TURF Compliance	TURF Compliance	61gconverted_how_often_do_you_comply_with_the_rules_of_the_turf	How often do you comply with the rules of the TURF?	Always Most of the times Half of the times Sometimes Never
Indonesia	BUNAKEN	Sustainable Livelihoods	Social Trust	Social Trust	58aconverted_generally_speaking_most_people_in_my_community_can_be_trusted	Please rate your agreement with the following statement on a scale from strongly disagree to strongly agree: Generally speaking, most people in my community can be trusted	Strongly agree, agree, neither agree nor disagree, disagree, strongly agree
Indonesia	KOLONOB	Sustainable Livelihoods	Social Trust	Social Trust	58aconverted_generally_speaking_most_people_in_my_community_can_be_trusted	Please rate your agreement with the following statement on a scale from strongly disagree to strongly agree: Generally speaking, most people in my community can be trusted	Strongly agree, agree, neither agree nor disagree, disagree, strongly agree
Indonesia	WAKA_DT	Sustainable Livelihoods	Social Trust	Social Trust	58aconverted_generally_speaking_most_people_in_my_community_can_be_trusted	Please rate your agreement with the following statement on a scale from strongly disagree to strongly agree: Generally speaking, most people in my community can be trusted	Strongly agree, agree, neither agree nor disagree, disagree, strongly agree
Indonesia	WAKA_NP	Sustainable Livelihoods	Social Trust	Social Trust	58aconverted_generally_speaking_most_people_in_my_community_can_be_trusted	Please rate your agreement with the following statement on a scale from strongly disagree to strongly agree: Generally speaking, most people in my community can be trusted	Strongly agree, agree, neither agree nor disagree, disagree, strongly agree
Philippines	CULASI_	Community Support	Attitude - NTZ	Attitude	13a_are_there_any_benefits_to_the_local_community_from_having_a_marine_sanctuary_nearby_if_respondents_answers_yes_then_please_also_next_question_converted	(13). I am going to ask you about the marine sanctuary that is going to be or has been created in your local area. A marine sanctuary or no-take fishing area is a clearly identified area where fishing is not allowed at any time by anyone. (13A). Are there any benefits to the local community from having a marine sanctuary nearby? (IF respondents answers YES then please also NEXT QUESTION)	[ ] Yes [ ] No [ ] No Answer
Philippines	DAPACOR	Community Support	Attitude - NTZ	Attitude	13a_are_there_any_benefits_to_the_local_community_from_having_a_marine_sanctuary_nearby_if_respondents_answers_yes_then_please_also_next_question_converted	(13). I am going to ask you about the marine sanctuary that is going to be or has been created in your local area. A marine sanctuary or no-take fishing area is a clearly identified area where fishing is not allowed at any time by anyone. (13A). Are there any benefits to the local community from having a marine sanctuary nearby? (IF respondents answers YES then please also NEXT QUESTION)	[ ] Yes [ ] No [ ] No Answer
Philippines	DCARMEN	Community Support	Attitude - NTZ	Attitude	13a_are_there_any_benefits_to_the_local_community_from_having_a_marine_sanctuary_nearby_if_respondents_answers_yes_then_please_also_next_question_converted	(13). I am going to ask you about the marine sanctuary that is going to be or has been created in your local area. A marine sanctuary or no-take fishing area is a clearly identified area where fishing is not allowed at any time by anyone. (13A). Are there any benefits to the local community from having a marine sanctuary nearby? (IF respondents answers YES then please also NEXT QUESTION)	[ ] Yes [ ] No [ ] No Answer
Philippines	GUBATRA	Community Support	Attitude - NTZ	Attitude	13a_are_there_any_benefits_to_the_local_community_from_having_a_marine_sanctuary_nearby_if_respondents_answers_yes_then_please_also_next_question_converted	(13). I am going to ask you about the marine sanctuary that is going to be or has been created in your local area. A marine sanctuary or no-take fishing area is a clearly identified area where fishing is not allowed at any time by anyone. (13A). Are there any benefits to the local community from having a marine sanctuary nearby? (IF respondents answers YES then please also NEXT QUESTION)	[ ] Yes [ ] No [ ] No Answer
Philippines	LIBERTA	Community Support	Attitude - NTZ	Attitude	13a_are_there_any_benefits_to_the_local_community_from_having_a_marine_sanctuary_nearby_if_respondents_answers_yes_then_please_also_next_question_converted	(13). I am going to ask you about the marine sanctuary that is going to be or has been created in your local area. A marine sanctuary or no-take fishing area is a clearly identified area where fishing is not allowed at any time by anyone. (13A). Are there any benefits to the local community from having a marine sanctuary nearby? (IF respondents answers YES then please also NEXT QUESTION)	[ ] Yes [ ] No [ ] No Answer
Philippines	LOOCBAH	Community Support	Attitude - NTZ	Attitude	13a_are_there_any_benefits_to_the_local_community_from_having_a_marine_sanctuary_nearby_if_respondents_answers_yes_then_please_also_next_question_converted	(13). I am going to ask you about the marine sanctuary that is going to be or has been created in your local area. A marine sanctuary or no-take fishing area is a clearly identified area where fishing is not allowed at any time by anyone. (13A). Are there any benefits to the local community from having a marine sanctuary nearby? (IF respondents answers YES then please also NEXT QUESTION)	[ ] Yes [ ] No [ ] No Answer
Philippines	LUBANG_	Community Support	Attitude - NTZ	Attitude	13a_are_there_any_benefits_to_the_local_community_from_having_a_marine_sanctuary_nearby_if_respondents_answers_yes_then_please_also_next_question_converted	(13). I am going to ask you about the marine sanctuary that is going to be or has been created in your local area. A marine sanctuary or no-take fishing area is a clearly identified area where fishing is not allowed at any time by anyone. (13A). Are there any benefits to the local community from having a marine sanctuary nearby? (IF respondents answers YES then please also NEXT QUESTION)	[ ] Yes [ ] No [ ] No Answer
Philippines	MANJUYO	Community Support	Attitude - NTZ	Attitude	13a_are_there_any_benefits_to_the_local_community_from_having_a_marine_sanctuary_nearby_if_respondents_answers_yes_then_please_also_next_question_converted	(13). I am going to ask you about the marine sanctuary that is going to be or has been created in your local area. A marine sanctuary or no-take fishing area is a clearly identified area where fishing is not allowed at any time by anyone. (13A). Are there any benefits to the local community from having a marine sanctuary nearby? (IF respondents answers YES then please also NEXT QUESTION)	[ ] Yes [ ] No [ ] No Answer
Philippines	MASINLO	Community Support	Attitude - NTZ	Attitude	13a_are_there_any_benefits_to_the_local_community_from_having_a_marine_sanctuary_nearby_if_respondents_answers_yes_then_please_also_next_question_converted	(13). I am going to ask you about the marine sanctuary that is going to be or has been created in your local area. A marine sanctuary or no-take fishing area is a clearly identified area where fishing is not allowed at any time by anyone. (13A). Are there any benefits to the local community from having a marine sanctuary nearby? (IF respondents answers YES then please also NEXT QUESTION)	[ ] Yes [ ] No [ ] No Answer
Philippines	MERCEDE	Community Support	Attitude - NTZ	Attitude	13a_are_there_any_benefits_to_the_local_community_from_having_a_marine_sanctuary_nearby_if_respondents_answers_yes_then_please_also_next_question_converted	(13). I am going to ask you about the marine sanctuary that is going to be or has been created in your local area. A marine sanctuary or no-take fishing area is a clearly identified area where fishing is not allowed at any time by anyone. (13A). Are there any benefits to the local community from having a marine sanctuary nearby? (IF respondents answers YES then please also NEXT QUESTION)	[ ] Yes [ ] No [ ] No Answer
Philippines	SCARLOS	Community Support	Attitude - NTZ	Attitude	13a_are_there_any_benefits_to_the_local_community_from_having_a_marine_sanctuary_nearby_if_respondents_answers_yes_then_please_also_next_question_converted	(13). I am going to ask you about the marine sanctuary that is going to be or has been created in your local area. A marine sanctuary or no-take fishing area is a clearly identified area where fishing is not allowed at any time by anyone. (13A). Are there any benefits to the local community from having a marine sanctuary nearby? (IF respondents answers YES then please also NEXT QUESTION)	[ ] Yes [ ] No [ ] No Answer
Philippines	TAYASAN	Community Support	Attitude - NTZ	Attitude	13a_are_there_any_benefits_to_the_local_community_from_having_a_marine_sanctuary_nearby_if_respondents_answers_yes_then_please_also_next_question_converted	(13). I am going to ask you about the marine sanctuary that is going to be or has been created in your local area. A marine sanctuary or no-take fishing area is a clearly identified area where fishing is not allowed at any time by anyone. (13A). Are there any benefits to the local community from having a marine sanctuary nearby? (IF respondents answers YES then please also NEXT QUESTION)	[ ] Yes [ ] No [ ] No Answer
Philippines	CULASI_	Community Support	Attitude - TURF	Attitude	b_protecting_the_marine_sanctuary_is_beneficial_for_increasing_fish_abundance_in_the_municipality_converted	(B) Protecting the marine sanctuary is beneficial for increasing fish abundance in the municipality	[ ] Strongly Agree [ ] Agree [ ] Disagree [ ] Strongly Disagree [ ] Refused to Answer
Philippines	DAPACOR	Community Support	Attitude - TURF	Attitude	b_protecting_the_marine_sanctuary_is_beneficial_for_increasing_fish_abundance_in_the_municipality_converted	(B) Protecting the marine sanctuary is beneficial for increasing fish abundance in the municipality	[ ] Strongly Agree [ ] Agree [ ] Disagree [ ] Strongly Disagree [ ] Refused to Answer
Philippines	DCARMEN	Community Support	Attitude - TURF	Attitude	b_protecting_the_marine_sanctuary_is_beneficial_for_increasing_fish_abundance_in_the_municipality_converted	(B) Protecting the marine sanctuary is beneficial for increasing fish abundance in the municipality	[ ] Strongly Agree [ ] Agree [ ] Disagree [ ] Strongly Disagree [ ] Refused to Answer
Philippines	GUBATRA	Community Support	Attitude - TURF	Attitude	b_protecting_the_marine_sanctuary_is_beneficial_for_increasing_fish_abundance_in_the_municipality_converted	(B) Protecting the marine sanctuary is beneficial for increasing fish abundance in the municipality	[ ] Strongly Agree [ ] Agree [ ] Disagree [ ] Strongly Disagree [ ] Refused to Answer
Philippines	LIBERTA	Community Support	Attitude - TURF	Attitude	b_protecting_the_marine_sanctuary_is_beneficial_for_increasing_fish_abundance_in_the_municipality_converted	(B) Protecting the marine sanctuary is beneficial for increasing fish abundance in the municipality	[ ] Strongly Agree [ ] Agree [ ] Disagree [ ] Strongly Disagree [ ] Refused to Answer
Philippines	LOOCBAH	Community Support	Attitude - TURF	Attitude	b_protecting_the_marine_sanctuary_is_beneficial_for_increasing_fish_abundance_in_the_municipality_converted	(B) Protecting the marine sanctuary is beneficial for increasing fish abundance in the municipality	[ ] Strongly Agree [ ] Agree [ ] Disagree [ ] Strongly Disagree [ ] Refused to Answer
Philippines	LUBANG_	Community Support	Attitude - TURF	Attitude	b_protecting_the_marine_sanctuary_is_beneficial_for_increasing_fish_abundance_in_the_municipality_converted	(B) Protecting the marine sanctuary is beneficial for increasing fish abundance in the municipality	[ ] Strongly Agree [ ] Agree [ ] Disagree [ ] Strongly Disagree [ ] Refused to Answer
Philippines	MANJUYO	Community Support	Attitude - TURF	Attitude	b_protecting_the_marine_sanctuary_is_beneficial_for_increasing_fish_abundance_in_the_municipality_converted	(B) Protecting the marine sanctuary is beneficial for increasing fish abundance in the municipality	[ ] Strongly Agree [ ] Agree [ ] Disagree [ ] Strongly Disagree [ ] Refused to Answer
Philippines	MASINLO	Community Support	Attitude - TURF	Attitude	b_protecting_the_marine_sanctuary_is_beneficial_for_increasing_fish_abundance_in_the_municipality_converted	(B) Protecting the marine sanctuary is beneficial for increasing fish abundance in the municipality	[ ] Strongly Agree [ ] Agree [ ] Disagree [ ] Strongly Disagree [ ] Refused to Answer
Philippines	MERCEDE	Community Support	Attitude - TURF	Attitude	b_protecting_the_marine_sanctuary_is_beneficial_for_increasing_fish_abundance_in_the_municipality_converted	(B) Protecting the marine sanctuary is beneficial for increasing fish abundance in the municipality	[ ] Strongly Agree [ ] Agree [ ] Disagree [ ] Strongly Disagree [ ] Refused to Answer
Philippines	SCARLOS	Community Support	Attitude - TURF	Attitude	b_protecting_the_marine_sanctuary_is_beneficial_for_increasing_fish_abundance_in_the_municipality_converted	(B) Protecting the marine sanctuary is beneficial for increasing fish abundance in the municipality	[ ] Strongly Agree [ ] Agree [ ] Disagree [ ] Strongly Disagree [ ] Refused to Answer
Philippines	TAYASAN	Community Support	Attitude - TURF	Attitude	b_protecting_the_marine_sanctuary_is_beneficial_for_increasing_fish_abundance_in_the_municipality_converted	(B) Protecting the marine sanctuary is beneficial for increasing fish abundance in the municipality	[ ] Strongly Agree [ ] Agree [ ] Disagree [ ] Strongly Disagree [ ] Refused to Answer
Philippines	CULASI_	Community Support	Attitude - Licensing	Attitude	d_are_there_benefits_of_a_registered_fisher_converted	(14). Please state below whether you beleive each regulation is either TRUE, FALSE or UNSURE about marine sanctuary rules and regulations and fisheries management in your municipality. (D) Are there benefits of a registered fisher?	[ ] True [ ] False [ ] Unsure
Philippines	DAPACOR	Community Support	Attitude - Licensing	Attitude	d_are_there_benefits_of_a_registered_fisher_converted	(14). Please state below whether you beleive each regulation is either TRUE, FALSE or UNSURE about marine sanctuary rules and regulations and fisheries management in your municipality. (D) Are there benefits of a registered fisher?	[ ] True [ ] False [ ] Unsure
Philippines	DCARMEN	Community Support	Attitude - Licensing	Attitude	d_are_there_benefits_of_a_registered_fisher_converted	(14). Please state below whether you beleive each regulation is either TRUE, FALSE or UNSURE about marine sanctuary rules and regulations and fisheries management in your municipality. (D) Are there benefits of a registered fisher?	[ ] True [ ] False [ ] Unsure
Philippines	GUBATRA	Community Support	Attitude - Licensing	Attitude	d_are_there_benefits_of_a_registered_fisher_converted	(14). Please state below whether you beleive each regulation is either TRUE, FALSE or UNSURE about marine sanctuary rules and regulations and fisheries management in your municipality. (D) Are there benefits of a registered fisher?	[ ] True [ ] False [ ] Unsure
Philippines	LIBERTA	Community Support	Attitude - Licensing	Attitude	d_are_there_benefits_of_a_registered_fisher_converted	(14). Please state below whether you beleive each regulation is either TRUE, FALSE or UNSURE about marine sanctuary rules and regulations and fisheries management in your municipality. (D) Are there benefits of a registered fisher?	[ ] True [ ] False [ ] Unsure
Philippines	LOOCBAH	Community Support	Attitude - Licensing	Attitude	d_are_there_benefits_of_a_registered_fisher_converted	(14). Please state below whether you beleive each regulation is either TRUE, FALSE or UNSURE about marine sanctuary rules and regulations and fisheries management in your municipality. (D) Are there benefits of a registered fisher?	[ ] True [ ] False [ ] Unsure
Philippines	LUBANG_	Community Support	Attitude - Licensing	Attitude	d_are_there_benefits_of_a_registered_fisher_converted	(14). Please state below whether you beleive each regulation is either TRUE, FALSE or UNSURE about marine sanctuary rules and regulations and fisheries management in your municipality. (D) Are there benefits of a registered fisher?	[ ] True [ ] False [ ] Unsure
Philippines	MANJUYO	Community Support	Attitude - Licensing	Attitude	d_are_there_benefits_of_a_registered_fisher_converted	(14). Please state below whether you beleive each regulation is either TRUE, FALSE or UNSURE about marine sanctuary rules and regulations and fisheries management in your municipality. (D) Are there benefits of a registered fisher?	[ ] True [ ] False [ ] Unsure
Philippines	MASINLO	Community Support	Attitude - Licensing	Attitude	d_are_there_benefits_of_a_registered_fisher_converted	(14). Please state below whether you beleive each regulation is either TRUE, FALSE or UNSURE about marine sanctuary rules and regulations and fisheries management in your municipality. (D) Are there benefits of a registered fisher?	[ ] True [ ] False [ ] Unsure
Philippines	MERCEDE	Community Support	Attitude - Licensing	Attitude	d_are_there_benefits_of_a_registered_fisher_converted	(14). Please state below whether you beleive each regulation is either TRUE, FALSE or UNSURE about marine sanctuary rules and regulations and fisheries management in your municipality. (D) Are there benefits of a registered fisher?	[ ] True [ ] False [ ] Unsure
Philippines	SCARLOS	Community Support	Attitude - Licensing	Attitude	d_are_there_benefits_of_a_registered_fisher_converted	(14). Please state below whether you beleive each regulation is either TRUE, FALSE or UNSURE about marine sanctuary rules and regulations and fisheries management in your municipality. (D) Are there benefits of a registered fisher?	[ ] True [ ] False [ ] Unsure
Philippines	TAYASAN	Community Support	Attitude - Licensing	Attitude	d_are_there_benefits_of_a_registered_fisher_converted	(14). Please state below whether you beleive each regulation is either TRUE, FALSE or UNSURE about marine sanctuary rules and regulations and fisheries management in your municipality. (D) Are there benefits of a registered fisher?	[ ] True [ ] False [ ] Unsure
Philippines	AYUNGON	Community Support	Attitude - TURF	Attitude	fish_species_will_continue_to_decline_in_number_or_disappear_converted	Fish species will continue to decline in number or disappear	Strongly agree, agree, neither agree nor disagree, disagree, strongly disagree
Philippines	BINDOY_	Community Support	Attitude - TURF	Attitude	fish_species_will_continue_to_decline_in_number_or_disappear_converted	Fish species will continue to decline in number or disappear	Strongly agree, agree, neither agree nor disagree, disagree, strongly disagree
Philippines	CULASI_	Community Support	Attitude - TURF	Attitude	fish_species_will_continue_to_decline_in_number_or_disappear_converted	Fish species will continue to decline in number or disappear	Strongly agree, agree, neither agree nor disagree, disagree, strongly disagree
Philippines	DAPACOR	Community Support	Attitude - TURF	Attitude	fish_species_will_continue_to_decline_in_number_or_disappear_converted	Fish species will continue to decline in number or disappear	Strongly agree, agree, neither agree nor disagree, disagree, strongly disagree
Philippines	DCARMEN	Community Support	Attitude - TURF	Attitude	fish_species_will_continue_to_decline_in_number_or_disappear_converted	Fish species will continue to decline in number or disappear	Strongly agree, agree, neither agree nor disagree, disagree, strongly disagree
Philippines	GUBATRA	Community Support	Attitude - TURF	Attitude	fish_species_will_continue_to_decline_in_number_or_disappear_converted	Fish species will continue to decline in number or disappear	Strongly agree, agree, neither agree nor disagree, disagree, strongly disagree
Philippines	LIBERTA	Community Support	Attitude - TURF	Attitude	fish_species_will_continue_to_decline_in_number_or_disappear_converted	Fish species will continue to decline in number or disappear	Strongly agree, agree, neither agree nor disagree, disagree, strongly disagree
Philippines	LOOCBAH	Community Support	Attitude - TURF	Attitude	fish_species_will_continue_to_decline_in_number_or_disappear_converted	Fish species will continue to decline in number or disappear	Strongly agree, agree, neither agree nor disagree, disagree, strongly disagree
Philippines	LUBANG_	Community Support	Attitude - TURF	Attitude	fish_species_will_continue_to_decline_in_number_or_disappear_converted	Fish species will continue to decline in number or disappear	Strongly agree, agree, neither agree nor disagree, disagree, strongly disagree
Philippines	MANJUYO	Community Support	Attitude - TURF	Attitude	fish_species_will_continue_to_decline_in_number_or_disappear_converted	Fish species will continue to decline in number or disappear	Strongly agree, agree, neither agree nor disagree, disagree, strongly disagree
Philippines	MASINLO	Community Support	Attitude - TURF	Attitude	fish_species_will_continue_to_decline_in_number_or_disappear_converted	Fish species will continue to decline in number or disappear	Strongly agree, agree, neither agree nor disagree, disagree, strongly disagree
Philippines	MERCEDE	Community Support	Attitude - TURF	Attitude	fish_species_will_continue_to_decline_in_number_or_disappear_converted	Fish species will continue to decline in number or disappear	Strongly agree, agree, neither agree nor disagree, disagree, strongly disagree
Philippines	SCARLOS	Community Support	Attitude - TURF	Attitude	fish_species_will_continue_to_decline_in_number_or_disappear_converted	Fish species will continue to decline in number or disappear	Strongly agree, agree, neither agree nor disagree, disagree, strongly disagree
Philippines	TAYASAN	Community Support	Attitude - TURF	Attitude	fish_species_will_continue_to_decline_in_number_or_disappear_converted	Fish species will continue to decline in number or disappear	Strongly agree, agree, neither agree nor disagree, disagree, strongly disagree
Philippines	BINDOY_	Community Support	Attitude - TURF	Attitude	fishers_should_report_fishers_fishing_using_gear_other_than_h_l_in_sayap_reef_converted	Fishers should report fishers fishing using gear other than H & L in Sayap Reef	[ ] Strongly Agree [ ] Agree [ ] Disagree [ ] Strongly Disagree [ ] Refused to Answer
Philippines	AYUNGON	Community Support	Attitude - NTZ	Attitude	fishing_should_not_be_allowed_inside_iniban_marine_sanctuary_converted	Fishing should not be allowed inside Iniban Marine Sanctuary converted	Strongly agree, agree, neither agree nor disagree, disagree, strongly disagree, refused to answer
Philippines	CULASI_	Community Support	Attitude - Catch Reporting	Attitude	g_are_there_benefits_of_reporting_your_catch_converted	(14). Please state below whether you beleive each regulation is either TRUE, FALSE or UNSURE about marine sanctuary rules and regulations and fisheries management in your municipality. (G) Are there benefits of reporting your catch?	[ ] True [ ] False [ ] Unsure
Philippines	DAPACOR	Community Support	Attitude - Catch Reporting	Attitude	g_are_there_benefits_of_reporting_your_catch_converted	(14). Please state below whether you beleive each regulation is either TRUE, FALSE or UNSURE about marine sanctuary rules and regulations and fisheries management in your municipality. (G) Are there benefits of reporting your catch?	[ ] True [ ] False [ ] Unsure
Philippines	DCARMEN	Community Support	Attitude - Catch Reporting	Attitude	g_are_there_benefits_of_reporting_your_catch_converted	(14). Please state below whether you beleive each regulation is either TRUE, FALSE or UNSURE about marine sanctuary rules and regulations and fisheries management in your municipality. (G) Are there benefits of reporting your catch?	[ ] True [ ] False [ ] Unsure
Philippines	GUBATRA	Community Support	Attitude - Catch Reporting	Attitude	g_are_there_benefits_of_reporting_your_catch_converted	(14). Please state below whether you beleive each regulation is either TRUE, FALSE or UNSURE about marine sanctuary rules and regulations and fisheries management in your municipality. (G) Are there benefits of reporting your catch?	[ ] True [ ] False [ ] Unsure
Philippines	LIBERTA	Community Support	Attitude - Catch Reporting	Attitude	g_are_there_benefits_of_reporting_your_catch_converted	(14). Please state below whether you beleive each regulation is either TRUE, FALSE or UNSURE about marine sanctuary rules and regulations and fisheries management in your municipality. (G) Are there benefits of reporting your catch?	[ ] True [ ] False [ ] Unsure
Philippines	LOOCBAH	Community Support	Attitude - Catch Reporting	Attitude	g_are_there_benefits_of_reporting_your_catch_converted	(14). Please state below whether you beleive each regulation is either TRUE, FALSE or UNSURE about marine sanctuary rules and regulations and fisheries management in your municipality. (G) Are there benefits of reporting your catch?	[ ] True [ ] False [ ] Unsure
Philippines	LUBANG_	Community Support	Attitude - Catch Reporting	Attitude	g_are_there_benefits_of_reporting_your_catch_converted	(14). Please state below whether you beleive each regulation is either TRUE, FALSE or UNSURE about marine sanctuary rules and regulations and fisheries management in your municipality. (G) Are there benefits of reporting your catch?	[ ] True [ ] False [ ] Unsure
Philippines	MANJUYO	Community Support	Attitude - Catch Reporting	Attitude	g_are_there_benefits_of_reporting_your_catch_converted	(14). Please state below whether you beleive each regulation is either TRUE, FALSE or UNSURE about marine sanctuary rules and regulations and fisheries management in your municipality. (G) Are there benefits of reporting your catch?	[ ] True [ ] False [ ] Unsure
Philippines	MASINLO	Community Support	Attitude - Catch Reporting	Attitude	g_are_there_benefits_of_reporting_your_catch_converted	(14). Please state below whether you beleive each regulation is either TRUE, FALSE or UNSURE about marine sanctuary rules and regulations and fisheries management in your municipality. (G) Are there benefits of reporting your catch?	[ ] True [ ] False [ ] Unsure
Philippines	MERCEDE	Community Support	Attitude - Catch Reporting	Attitude	g_are_there_benefits_of_reporting_your_catch_converted	(14). Please state below whether you beleive each regulation is either TRUE, FALSE or UNSURE about marine sanctuary rules and regulations and fisheries management in your municipality. (G) Are there benefits of reporting your catch?	[ ] True [ ] False [ ] Unsure
Philippines	SCARLOS	Community Support	Attitude - Catch Reporting	Attitude	g_are_there_benefits_of_reporting_your_catch_converted	(14). Please state below whether you beleive each regulation is either TRUE, FALSE or UNSURE about marine sanctuary rules and regulations and fisheries management in your municipality. (G) Are there benefits of reporting your catch?	[ ] True [ ] False [ ] Unsure
Philippines	TAYASAN	Community Support	Attitude - Catch Reporting	Attitude	g_are_there_benefits_of_reporting_your_catch_converted	(14). Please state below whether you beleive each regulation is either TRUE, FALSE or UNSURE about marine sanctuary rules and regulations and fisheries management in your municipality. (G) Are there benefits of reporting your catch?	[ ] True [ ] False [ ] Unsure
Philippines	AYUNGON	Community Support	Attitude - NTZ	Attitude	if_marine_sanctuaries_are_well_managed_it_will_help_buffer_some_of_the_effects_of_climate_change_converted	If marine sanctuaries are well-managed, it will help buffer some of the effects of climate change	Strongly agree, agree, neither agree nor disagree, disagree, strongly disagree, refused to answer
Philippines	BINDOY_	Community Support	Attitude - NTZ	Attitude	if_marine_sanctuaries_are_well_managed_it_will_help_buffer_some_of_the_effects_of_climate_change_converted	If marine sanctuaries are well-managed, it will help buffer some of the effects of climate change	Strongly agree, agree, neither agree nor disagree, disagree, strongly disagree, refused to answer
Philippines	CULASI_	Community Support	Attitude - NTZ	Attitude	if_marine_sanctuaries_are_well_managed_it_will_help_buffer_some_of_the_effects_of_climate_change_converted	If marine sanctuaries are well-managed, it will help buffer some of the effects of climate change	Strongly agree, agree, neither agree nor disagree, disagree, strongly disagree, refused to answer
Philippines	DAPACOR	Community Support	Attitude - NTZ	Attitude	if_marine_sanctuaries_are_well_managed_it_will_help_buffer_some_of_the_effects_of_climate_change_converted	If marine sanctuaries are well-managed, it will help buffer some of the effects of climate change	Strongly agree, agree, neither agree nor disagree, disagree, strongly disagree, refused to answer
Philippines	DCARMEN	Community Support	Attitude - NTZ	Attitude	if_marine_sanctuaries_are_well_managed_it_will_help_buffer_some_of_the_effects_of_climate_change_converted	If marine sanctuaries are well-managed, it will help buffer some of the effects of climate change	Strongly agree, agree, neither agree nor disagree, disagree, strongly disagree, refused to answer
Philippines	GUBATRA	Community Support	Attitude - NTZ	Attitude	if_marine_sanctuaries_are_well_managed_it_will_help_buffer_some_of_the_effects_of_climate_change_converted	If marine sanctuaries are well-managed, it will help buffer some of the effects of climate change	Strongly agree, agree, neither agree nor disagree, disagree, strongly disagree, refused to answer
Philippines	LIBERTA	Community Support	Attitude - NTZ	Attitude	if_marine_sanctuaries_are_well_managed_it_will_help_buffer_some_of_the_effects_of_climate_change_converted	If marine sanctuaries are well-managed, it will help buffer some of the effects of climate change	Strongly agree, agree, neither agree nor disagree, disagree, strongly disagree, refused to answer
Philippines	LOOCBAH	Community Support	Attitude - NTZ	Attitude	if_marine_sanctuaries_are_well_managed_it_will_help_buffer_some_of_the_effects_of_climate_change_converted	If marine sanctuaries are well-managed, it will help buffer some of the effects of climate change	Strongly agree, agree, neither agree nor disagree, disagree, strongly disagree, refused to answer
Philippines	LUBANG_	Community Support	Attitude - NTZ	Attitude	if_marine_sanctuaries_are_well_managed_it_will_help_buffer_some_of_the_effects_of_climate_change_converted	If marine sanctuaries are well-managed, it will help buffer some of the effects of climate change	Strongly agree, agree, neither agree nor disagree, disagree, strongly disagree, refused to answer
Philippines	MANJUYO	Community Support	Attitude - NTZ	Attitude	if_marine_sanctuaries_are_well_managed_it_will_help_buffer_some_of_the_effects_of_climate_change_converted	If marine sanctuaries are well-managed, it will help buffer some of the effects of climate change	Strongly agree, agree, neither agree nor disagree, disagree, strongly disagree, refused to answer
Philippines	MASINLO	Community Support	Attitude - NTZ	Attitude	if_marine_sanctuaries_are_well_managed_it_will_help_buffer_some_of_the_effects_of_climate_change_converted	If marine sanctuaries are well-managed, it will help buffer some of the effects of climate change	Strongly agree, agree, neither agree nor disagree, disagree, strongly disagree, refused to answer
Philippines	MERCEDE	Community Support	Attitude - NTZ	Attitude	if_marine_sanctuaries_are_well_managed_it_will_help_buffer_some_of_the_effects_of_climate_change_converted	If marine sanctuaries are well-managed, it will help buffer some of the effects of climate change	Strongly agree, agree, neither agree nor disagree, disagree, strongly disagree, refused to answer
Philippines	SCARLOS	Community Support	Attitude - NTZ	Attitude	if_marine_sanctuaries_are_well_managed_it_will_help_buffer_some_of_the_effects_of_climate_change_converted	If marine sanctuaries are well-managed, it will help buffer some of the effects of climate change	Strongly agree, agree, neither agree nor disagree, disagree, strongly disagree, refused to answer
Philippines	TAYASAN	Community Support	Attitude - NTZ	Attitude	if_marine_sanctuaries_are_well_managed_it_will_help_buffer_some_of_the_effects_of_climate_change_converted	If marine sanctuaries are well-managed, it will help buffer some of the effects of climate change	Strongly agree, agree, neither agree nor disagree, disagree, strongly disagree, refused to answer
Philippines	AYUNGON	Community Support	Attitude - NTZ	Attitude	it_is_important_that_all_fishers_protect_the_marine_sanctuary_as_it_is_a_breeding_place_for_fish_a_converted	It is important that all fishers protect the marine sanctuary as it is a breeding place for fish	Strongly agree, agree, neither agree nor disagree, disagree, strongly disagree, refused to answer
Philippines	BINDOY_	Community Support	Attitude - Enforcement	Attitude	it_is_important_that_fishers_report_intrusions_to_the_bantay_dagat_converted	It is important that fishers report intrusions to the Bantay Dagat	[ ] Strongly Agree [ ] Agree [ ] Disagree [ ] Strongly Disagree [ ] Refused to Answer
Philippines	BINDOY_	Sustainable Fishing Practices	BC - Management Participation	Management Participation	local_fishers_always_participate_in_all_activities_related_to_sanctuary_management_converted_converted	Local Fishers always participate in all activities related to sanctuary management	[ ] Strongly Agree [ ] Agree [ ] Disagree [ ] Strongly Disagree [ ] Refused to Answer
Philippines	AYUNGON	Community Support	Knowledge - TURF	Knowledge	please_state_whether_you_agree_or_disagree_with_the_idea_that_only_fishers_within_your_barangay_can_be_granted_exclusive_fishing_priviledges_to_fish_in_your_barangay_converted	Please state whether you agree or disagree with the idea that only fishers within your barangay can be granted exclusive fishing priviliges to fish in your barangay?	[ ] Strongly Agree [ ] Agree [ ] Disagree [ ] Strongly Disagree [ ] Refused to Answer
Philippines	BINDOY_	Community Support	Knowledge - TURF	Knowledge	please_state_whether_you_agree_or_disagree_with_the_idea_that_only_fishers_within_your_barangay_can_be_granted_exclusive_fishing_priviliges_to_fish_in_your_barangay_converted	Please state whether you agree or disagree with the idea that only fishers within your barangay can be granted exclusive fishing priviliges to fish in your barangay?	[ ] Strongly Agree [ ] Agree [ ] Disagree [ ] Strongly Disagree [ ] Refused to Answer
Philippines	BINDOY_	Community Support	Knowledge - TURF	Knowledge	please_tell_me_if_you_strongly_agree_agree_disagree_or_strongly_disagree_with_this_statement_hook_and_line_fishing_gear_is_the_only_safe_gear_to_use_inside_the_sayap_reef_in_mantalip_reserve_converted	Please tell me if you Strongly Agree, Agree, Disagree or Strongly Disagree with this statement: Hook and Line fishing gear is the only safe gear to use inside the sayap reef in Mantalip Reserve	[ ] Strongly Agree [ ] Agree [ ] Disagree [ ] Strongly Disagree [ ] Refused to Answer
Philippines	BINDOY_	Community Support	Attitude - NTZ	Attitude	protecting_the_marine_sanctuaries_is_beneficial_for_improving_live_hard_coral_cover_that_serve_as_converted	Protecting the marine sanctuaries is beneficial for improving live hard coral cover that serve as	[ ] Strongly Agree [ ] Agree [ ] Disagree [ ] Strongly Disagree [ ] Refused to Answer
Philippines	AYUNGON	Community Support	Attitude - Enforcement	Attitude	reporting_anyone_intruding_into_the_iniban_marine_sanctuary_is_an_important_responsibility_of_ever_converted	Reporting anyone intruding into the Iniban Marine Sanctuary is an important responsibility of everyone	Strongly agree, agree, neither agree nor disagree, disagree, strongly disagree, refused to answer
Philippines	BINDOY_	Community Support	Attitude - Enforcement	Attitude	reporting_anyone_intruding_into_the_marine_sanctuaries_in_my_barangay_or_in_bindoy_is_an_important_responsibility_of_every_fisher	Reporting anyone intruding into the marine sanctuaries in my barangay or in Bindoy is an important responsibility of every fisher.	yes, no, refused to answer
Philippines	BINDOY_	Community Support	Attitude - Enforcement	Attitude	reporting_violations_is_easy_to_do	Reporting violations is easy to do	[ ] True [ ] False [ ] Unsure
Philippines	AYUNGON	Community Support	Attitude - Enforcement	Attitude	reporting_violations_is_easy_to_do_2	Reporting violations is easy to do	Strongly agree, agree, neither agree nor disagree, disagree, strongly disagree, refused to answer
Philippines	AYUNGON	Community Support	Attitude - Enforcement	Attitude	reporting_violations_is_easy_to_do_tf	Reporting violations is easy to do	True,False, Refuse to answer
Philippines	BINDOY_	Community Support	Attitude - Enforcement	Attitude	reporting_violations_is_easy_to_do_tf	Reporting violations is easy to do	True,False, Refuse to answer
Philippines	AYUNGON	Community Support	Attitude - Enforcement	Attitude	reporting_violations_is_safe_to_do	Reporting violations is a safe thing to do	Strongly agree, agree, neither agree nor disagree, disagree, strongly disagree, refused to answer
Philippines	BINDOY_	Community Support	Attitude - Enforcement	Attitude	reporting_violations_is_safe_to_do	Reporting violations is a safe thing to do	Strongly agree, agree, neither agree nor disagree, disagree, strongly disagree, refused to answer
Philippines	AYUNGON	Community Support	Attitude - Enforcement	Attitude	reporting_violations_is_safe_to_do_tf	Reporting violations is a safe thing to do	True False Refuse to answer
Philippines	BINDOY_	Community Support	Attitude - Enforcement	Attitude	reporting_violations_is_safe_to_do_tf	Reporting violations is a safe thing to do	True False Refuse to answer
Philippines	BINDOY_	Community Support	Attitude - TURF	Attitude	the_bindoy_marine_sanctuaries_can_improve_if_local_fishers_have_priority_to_fish_outside_the_no_ta_converted	The Bindoy Marine Sanctuaries can improve if local fishers have priority to fish outside the no-take zone	[ ] Strongly Agree [ ] Agree [ ] Disagree [ ] Strongly Disagree [ ] Refused to Answer
Philippines	BINDOY_	Community Support	Attitude - TURF	Attitude	the_bindoy_marine_sanctuaries_can_improve_if_local_fishers_including_fishing_gears_and_boats_are_r_converted	The Bindoy Marine sanctuaries can improve if local fishers including fishing gears and boats are r	[ ] Strongly Agree [ ] Agree [ ] Disagree [ ] Strongly Disagree [ ] Refused to Answer
Philippines	BINDOY_	Community Support	Attitude - Licensing	Attitude	the_bindoy_marine_sanctuaries_can_improve_if_only_registered_local_fishers_are_allowed_to_fish_ins_converted	The Bindoy marine sanctuaries can improve if only registered local fishers are allowed to fish inside the no-take zone	[ ] Strongly Agree [ ] Agree [ ] Disagree [ ] Strongly Disagree [ ] Refused to Answer
Philippines	AYUNGON	Community Support	Knowledge - NTZ	Knowledge	the_fishers_have_the_ability_to_locate_the_boundaries_of_the_existing_mpa_converted	(50) The fishers have the ability to locate the bounderies of the existing MPA?	[ ] Strongly Agree [ ] Agree [ ] Disagree [ ] Strongly Disagree [ ] Refused to Answer
Philippines	AYUNGON	Community Support	Attitude - NTZ	Attitude	the_marine_sanctuary_will_increase_fish_abundance	The marine sanctuary will increase fish abundance	[ ] Yes [ ] No [ ] No Answer
Philippines	BINDOY_	Community Support	Attitude - NTZ	Attitude	the_marine_sanctuary_will_increase_fish_abundance	The marine sanctuary will increase fish abundance	[ ] Yes [ ] No [ ] No Answer
Philippines	AYUNGON	Community Support	Attitude - NTZ	Attitude	the_marine_sanctuary_will_increase_fishers_fish_catch	The marine sanctuary will increase fishers' fish catch	[ ] Yes [ ] No [ ] No Answer
Philippines	AYUNGON	Community Support	Attitude - NTZ	Attitude	the_marine_sanctuary_will_provide_bigger_fish	The marine sanctuary will provide bigger fish	[ ] Yes [ ] No [ ] No Answer
Philippines	AYUNGON	Community Support	Attitude - NTZ	Attitude	the_marine_sanctuary_will_provide_the_fish_a_place_where_they_could_breed	The marine sanctuary will provide the fish a place where they could breed.	[ ] Yes [ ] No [ ] No Answer
Philippines	BINDOY_	Community Support	Attitude - NTZ	Attitude	the_marine_sanctuary_will_provide_the_fish_a_place_where_they_could_breed	The marine sanctuary will provide the fish a place where they could breed.	[ ] Yes [ ] No [ ] No Answer
Philippines	BINDOY_	Community Support	Attitude - Enforcement	Attitude	there_will_be_consequences_for_fishers_who_do_not_follow_the_rules_and_regulations_of_bindoy_marin_converted	There will be consequences for fishers who do not follow the rules and regulations of Bindoy Marine Sanctuary	[ ] Strongly Agree [ ] Agree [ ] Disagree [ ] Strongly Disagree [ ] Refused to Answer
Philippines	AYUNGON	Community Support	Attitude - Enforcement	Attitude	there_will_be_consequences_for_fishers_who_do_not_follow_the_rules_and_regulations_of_iniban_marin_converted	There will be consequences for fishers who do not follow the rules and regulations of Iniban Marine Sanctuary	[ ] Strongly Agree [ ] Agree [ ] Disagree [ ] Strongly Disagree [ ] Refused to Answer
Philippines	CULASI_	Community Support	Communication - NTZ	Communication	16_in_the_past_6_months_have_you_talked_to_anyone_about_the_benefits_to_the_community_of_a_well_enforced_sanctuary_if_yes_please_tell_me_if_you_talked_to_the_following_people_converted	(16). In the past 6 months, have you talked to anyone about the benefits to the community of a well-enforced sanctuary? If YES, please tell me if you talked to the following people. If NO, check "have not talked to anyone."	[ ] Have not talked to anyone [ ] Talked to a family member [ ] Talked to neighbors and fellow fishers [ ] Talked to local barangay and municipal leaders [ ] Refused to answer [ ] Other ________________
Philippines	DAPACOR	Community Support	Communication - NTZ	Communication	16_in_the_past_6_months_have_you_talked_to_anyone_about_the_benefits_to_the_community_of_a_well_enforced_sanctuary_if_yes_please_tell_me_if_you_talked_to_the_following_people_converted	(16). In the past 6 months, have you talked to anyone about the benefits to the community of a well-enforced sanctuary? If YES, please tell me if you talked to the following people. If NO, check "have not talked to anyone."	[ ] Have not talked to anyone [ ] Talked to a family member [ ] Talked to neighbors and fellow fishers [ ] Talked to local barangay and municipal leaders [ ] Refused to answer [ ] Other ________________
Philippines	DCARMEN	Community Support	Communication - NTZ	Communication	16_in_the_past_6_months_have_you_talked_to_anyone_about_the_benefits_to_the_community_of_a_well_enforced_sanctuary_if_yes_please_tell_me_if_you_talked_to_the_following_people_converted	(16). In the past 6 months, have you talked to anyone about the benefits to the community of a well-enforced sanctuary? If YES, please tell me if you talked to the following people. If NO, check "have not talked to anyone."	[ ] Have not talked to anyone [ ] Talked to a family member [ ] Talked to neighbors and fellow fishers [ ] Talked to local barangay and municipal leaders [ ] Refused to answer [ ] Other ________________
Philippines	GUBATRA	Community Support	Communication - NTZ	Communication	16_in_the_past_6_months_have_you_talked_to_anyone_about_the_benefits_to_the_community_of_a_well_enforced_sanctuary_if_yes_please_tell_me_if_you_talked_to_the_following_people_converted	(16). In the past 6 months, have you talked to anyone about the benefits to the community of a well-enforced sanctuary? If YES, please tell me if you talked to the following people. If NO, check "have not talked to anyone."	[ ] Have not talked to anyone [ ] Talked to a family member [ ] Talked to neighbors and fellow fishers [ ] Talked to local barangay and municipal leaders [ ] Refused to answer [ ] Other ________________
Philippines	LIBERTA	Community Support	Communication - NTZ	Communication	16_in_the_past_6_months_have_you_talked_to_anyone_about_the_benefits_to_the_community_of_a_well_enforced_sanctuary_if_yes_please_tell_me_if_you_talked_to_the_following_people_converted	(16). In the past 6 months, have you talked to anyone about the benefits to the community of a well-enforced sanctuary? If YES, please tell me if you talked to the following people. If NO, check "have not talked to anyone."	[ ] Have not talked to anyone [ ] Talked to a family member [ ] Talked to neighbors and fellow fishers [ ] Talked to local barangay and municipal leaders [ ] Refused to answer [ ] Other ________________
Philippines	LOOCBAH	Community Support	Communication - NTZ	Communication	16_in_the_past_6_months_have_you_talked_to_anyone_about_the_benefits_to_the_community_of_a_well_enforced_sanctuary_if_yes_please_tell_me_if_you_talked_to_the_following_people_converted	(16). In the past 6 months, have you talked to anyone about the benefits to the community of a well-enforced sanctuary? If YES, please tell me if you talked to the following people. If NO, check "have not talked to anyone."	[ ] Have not talked to anyone [ ] Talked to a family member [ ] Talked to neighbors and fellow fishers [ ] Talked to local barangay and municipal leaders [ ] Refused to answer [ ] Other ________________
Philippines	LUBANG_	Community Support	Communication - NTZ	Communication	16_in_the_past_6_months_have_you_talked_to_anyone_about_the_benefits_to_the_community_of_a_well_enforced_sanctuary_if_yes_please_tell_me_if_you_talked_to_the_following_people_converted	(16). In the past 6 months, have you talked to anyone about the benefits to the community of a well-enforced sanctuary? If YES, please tell me if you talked to the following people. If NO, check "have not talked to anyone."	[ ] Have not talked to anyone [ ] Talked to a family member [ ] Talked to neighbors and fellow fishers [ ] Talked to local barangay and municipal leaders [ ] Refused to answer [ ] Other ________________
Philippines	MANJUYO	Community Support	Communication - NTZ	Communication	16_in_the_past_6_months_have_you_talked_to_anyone_about_the_benefits_to_the_community_of_a_well_enforced_sanctuary_if_yes_please_tell_me_if_you_talked_to_the_following_people_converted	(16). In the past 6 months, have you talked to anyone about the benefits to the community of a well-enforced sanctuary? If YES, please tell me if you talked to the following people. If NO, check "have not talked to anyone."	[ ] Have not talked to anyone [ ] Talked to a family member [ ] Talked to neighbors and fellow fishers [ ] Talked to local barangay and municipal leaders [ ] Refused to answer [ ] Other ________________
Philippines	MASINLO	Community Support	Communication - NTZ	Communication	16_in_the_past_6_months_have_you_talked_to_anyone_about_the_benefits_to_the_community_of_a_well_enforced_sanctuary_if_yes_please_tell_me_if_you_talked_to_the_following_people_converted	(16). In the past 6 months, have you talked to anyone about the benefits to the community of a well-enforced sanctuary? If YES, please tell me if you talked to the following people. If NO, check "have not talked to anyone."	[ ] Have not talked to anyone [ ] Talked to a family member [ ] Talked to neighbors and fellow fishers [ ] Talked to local barangay and municipal leaders [ ] Refused to answer [ ] Other ________________
Philippines	MERCEDE	Community Support	Communication - NTZ	Communication	16_in_the_past_6_months_have_you_talked_to_anyone_about_the_benefits_to_the_community_of_a_well_enforced_sanctuary_if_yes_please_tell_me_if_you_talked_to_the_following_people_converted	(16). In the past 6 months, have you talked to anyone about the benefits to the community of a well-enforced sanctuary? If YES, please tell me if you talked to the following people. If NO, check "have not talked to anyone."	[ ] Have not talked to anyone [ ] Talked to a family member [ ] Talked to neighbors and fellow fishers [ ] Talked to local barangay and municipal leaders [ ] Refused to answer [ ] Other ________________
Philippines	SCARLOS	Community Support	Communication - NTZ	Communication	16_in_the_past_6_months_have_you_talked_to_anyone_about_the_benefits_to_the_community_of_a_well_enforced_sanctuary_if_yes_please_tell_me_if_you_talked_to_the_following_people_converted	(16). In the past 6 months, have you talked to anyone about the benefits to the community of a well-enforced sanctuary? If YES, please tell me if you talked to the following people. If NO, check "have not talked to anyone."	[ ] Have not talked to anyone [ ] Talked to a family member [ ] Talked to neighbors and fellow fishers [ ] Talked to local barangay and municipal leaders [ ] Refused to answer [ ] Other ________________
Philippines	TAYASAN	Community Support	Communication - NTZ	Communication	16_in_the_past_6_months_have_you_talked_to_anyone_about_the_benefits_to_the_community_of_a_well_enforced_sanctuary_if_yes_please_tell_me_if_you_talked_to_the_following_people_converted	(16). In the past 6 months, have you talked to anyone about the benefits to the community of a well-enforced sanctuary? If YES, please tell me if you talked to the following people. If NO, check "have not talked to anyone."	[ ] Have not talked to anyone [ ] Talked to a family member [ ] Talked to neighbors and fellow fishers [ ] Talked to local barangay and municipal leaders [ ] Refused to answer [ ] Other ________________
Philippines	CULASI_	Community Support	Communication - NTZ	Communication	17_in_the_past_6_months_have_you_talked_to_anyone_about_the_importance_of_not_fishing_inside_the_marine_sanctuary_converted	(17) In the past 6 months, have you talked to anyone about the importance of not fishing inside the marine sanctuary?	[ ] Yes [ ] No [ ] Unsure
Philippines	DAPACOR	Community Support	Communication - NTZ	Communication	17_in_the_past_6_months_have_you_talked_to_anyone_about_the_importance_of_not_fishing_inside_the_marine_sanctuary_converted	(17) In the past 6 months, have you talked to anyone about the importance of not fishing inside the marine sanctuary?	[ ] Yes [ ] No [ ] Unsure
Philippines	DCARMEN	Community Support	Communication - NTZ	Communication	17_in_the_past_6_months_have_you_talked_to_anyone_about_the_importance_of_not_fishing_inside_the_marine_sanctuary_converted	(17) In the past 6 months, have you talked to anyone about the importance of not fishing inside the marine sanctuary?	[ ] Yes [ ] No [ ] Unsure
Philippines	GUBATRA	Community Support	Communication - NTZ	Communication	17_in_the_past_6_months_have_you_talked_to_anyone_about_the_importance_of_not_fishing_inside_the_marine_sanctuary_converted	(17) In the past 6 months, have you talked to anyone about the importance of not fishing inside the marine sanctuary?	[ ] Yes [ ] No [ ] Unsure
Philippines	LIBERTA	Community Support	Communication - NTZ	Communication	17_in_the_past_6_months_have_you_talked_to_anyone_about_the_importance_of_not_fishing_inside_the_marine_sanctuary_converted	(17) In the past 6 months, have you talked to anyone about the importance of not fishing inside the marine sanctuary?	[ ] Yes [ ] No [ ] Unsure
Philippines	LOOCBAH	Community Support	Communication - NTZ	Communication	17_in_the_past_6_months_have_you_talked_to_anyone_about_the_importance_of_not_fishing_inside_the_marine_sanctuary_converted	(17) In the past 6 months, have you talked to anyone about the importance of not fishing inside the marine sanctuary?	[ ] Yes [ ] No [ ] Unsure
Philippines	LUBANG_	Community Support	Communication - NTZ	Communication	17_in_the_past_6_months_have_you_talked_to_anyone_about_the_importance_of_not_fishing_inside_the_marine_sanctuary_converted	(17) In the past 6 months, have you talked to anyone about the importance of not fishing inside the marine sanctuary?	[ ] Yes [ ] No [ ] Unsure
Philippines	MANJUYO	Community Support	Communication - NTZ	Communication	17_in_the_past_6_months_have_you_talked_to_anyone_about_the_importance_of_not_fishing_inside_the_marine_sanctuary_converted	(17) In the past 6 months, have you talked to anyone about the importance of not fishing inside the marine sanctuary?	[ ] Yes [ ] No [ ] Unsure
Philippines	MASINLO	Community Support	Communication - NTZ	Communication	17_in_the_past_6_months_have_you_talked_to_anyone_about_the_importance_of_not_fishing_inside_the_marine_sanctuary_converted	(17) In the past 6 months, have you talked to anyone about the importance of not fishing inside the marine sanctuary?	[ ] Yes [ ] No [ ] Unsure
Philippines	MERCEDE	Community Support	Communication - NTZ	Communication	17_in_the_past_6_months_have_you_talked_to_anyone_about_the_importance_of_not_fishing_inside_the_marine_sanctuary_converted	(17) In the past 6 months, have you talked to anyone about the importance of not fishing inside the marine sanctuary?	[ ] Yes [ ] No [ ] Unsure
Philippines	SCARLOS	Community Support	Communication - NTZ	Communication	17_in_the_past_6_months_have_you_talked_to_anyone_about_the_importance_of_not_fishing_inside_the_marine_sanctuary_converted	(17) In the past 6 months, have you talked to anyone about the importance of not fishing inside the marine sanctuary?	[ ] Yes [ ] No [ ] Unsure
Philippines	TAYASAN	Community Support	Communication - NTZ	Communication	17_in_the_past_6_months_have_you_talked_to_anyone_about_the_importance_of_not_fishing_inside_the_marine_sanctuary_converted	(17) In the past 6 months, have you talked to anyone about the importance of not fishing inside the marine sanctuary?	[ ] Yes [ ] No [ ] Unsure
Philippines	AYUNGON	Sustainable Livelihoods	Collective Efficacy	Collective Efficacy	the_fishers_in_my_community_have_the_ability_to_sustainably_manage_our_fishery_so_that_we_can_benefit_from_it_long_into_the_future	The fishers in my community have the ability to sustainably manage our fishery so that we can benefit from it long into the future.	1-10 scale of agreement with statement, 10 best
Philippines	BINDOY_	Sustainable Livelihoods	Collective Efficacy	Collective Efficacy	the_fishers_in_my_community_have_the_ability_to_sustainably_manage_our_fishery_so_that_we_can_benefit_from_it_long_into_the_future	The fishers in my community have the ability to sustainably manage our fishery so that we can benefit from it long into the future.	1-10 scale of agreement with statement, 10 best
Philippines	AYUNGON	Sustainable Livelihoods	Food Security	Food Security	since_the_implementation_of_coastal_and_fisheries_program_in_the_municipality_please_describe_the_state_in_term_of_food_availability_in_your_households_converted	(31). Since the implementation of coastal and fisheries program in the municipality, please describe the state in terms of food availability in your household?	[ ] We always had enough food to feed everyone in the household [ ] We sometimes did not have enough food to feed everyone in the household [ ] We often did not have enough food to feed everyone in the household [ ] Refuse to answer
Philippines	CULASI_	Sustainable Livelihoods	Food Security	Food Security	since_the_implementation_of_coastal_and_fisheries_program_in_the_municipality_please_describe_the_state_in_terms_of_food_availability_in_your_households_converted	Since the implementation of coastal and fisheries program in the municipality, please describe the state in term of food availability in your households?	We sometimes did not have enough food to feed everyone in the household; We always had enough food to feed everyone in the household; We often did not have enough food to feed everyone in the household; Refused to answer
Philippines	DAPACOR	Sustainable Livelihoods	Food Security	Food Security	since_the_implementation_of_coastal_and_fisheries_program_in_the_municipality_please_describe_the_state_in_terms_of_food_availability_in_your_households_converted	Since the implementation of coastal and fisheries program in the municipality, please describe the state in term of food availability in your households?	We sometimes did not have enough food to feed everyone in the household; We always had enough food to feed everyone in the household; We often did not have enough food to feed everyone in the household; Refused to answer
Philippines	DCARMEN	Sustainable Livelihoods	Food Security	Food Security	since_the_implementation_of_coastal_and_fisheries_program_in_the_municipality_please_describe_the_state_in_terms_of_food_availability_in_your_households_converted	Since the implementation of coastal and fisheries program in the municipality, please describe the state in term of food availability in your households?	We sometimes did not have enough food to feed everyone in the household; We always had enough food to feed everyone in the household; We often did not have enough food to feed everyone in the household; Refused to answer
Philippines	GUBATRA	Sustainable Livelihoods	Food Security	Food Security	since_the_implementation_of_coastal_and_fisheries_program_in_the_municipality_please_describe_the_state_in_terms_of_food_availability_in_your_households_converted	Since the implementation of coastal and fisheries program in the municipality, please describe the state in term of food availability in your households?	We sometimes did not have enough food to feed everyone in the household; We always had enough food to feed everyone in the household; We often did not have enough food to feed everyone in the household; Refused to answer
Philippines	LIBERTA	Sustainable Livelihoods	Food Security	Food Security	since_the_implementation_of_coastal_and_fisheries_program_in_the_municipality_please_describe_the_state_in_terms_of_food_availability_in_your_households_converted	Since the implementation of coastal and fisheries program in the municipality, please describe the state in term of food availability in your households?	We sometimes did not have enough food to feed everyone in the household; We always had enough food to feed everyone in the household; We often did not have enough food to feed everyone in the household; Refused to answer
Philippines	LOOCBAH	Sustainable Livelihoods	Food Security	Food Security	since_the_implementation_of_coastal_and_fisheries_program_in_the_municipality_please_describe_the_state_in_terms_of_food_availability_in_your_households_converted	Since the implementation of coastal and fisheries program in the municipality, please describe the state in term of food availability in your households?	We sometimes did not have enough food to feed everyone in the household; We always had enough food to feed everyone in the household; We often did not have enough food to feed everyone in the household; Refused to answer
Philippines	LUBANG_	Sustainable Livelihoods	Food Security	Food Security	since_the_implementation_of_coastal_and_fisheries_program_in_the_municipality_please_describe_the_state_in_terms_of_food_availability_in_your_households_converted	Since the implementation of coastal and fisheries program in the municipality, please describe the state in term of food availability in your households?	We sometimes did not have enough food to feed everyone in the household; We always had enough food to feed everyone in the household; We often did not have enough food to feed everyone in the household; Refused to answer
Philippines	MANJUYO	Sustainable Livelihoods	Food Security	Food Security	since_the_implementation_of_coastal_and_fisheries_program_in_the_municipality_please_describe_the_state_in_terms_of_food_availability_in_your_households_converted	Since the implementation of coastal and fisheries program in the municipality, please describe the state in term of food availability in your households?	We sometimes did not have enough food to feed everyone in the household; We always had enough food to feed everyone in the household; We often did not have enough food to feed everyone in the household; Refused to answer
Philippines	MASINLO	Sustainable Livelihoods	Food Security	Food Security	since_the_implementation_of_coastal_and_fisheries_program_in_the_municipality_please_describe_the_state_in_terms_of_food_availability_in_your_households_converted	Since the implementation of coastal and fisheries program in the municipality, please describe the state in term of food availability in your households?	We sometimes did not have enough food to feed everyone in the household; We always had enough food to feed everyone in the household; We often did not have enough food to feed everyone in the household; Refused to answer
Philippines	MERCEDE	Sustainable Livelihoods	Food Security	Food Security	since_the_implementation_of_coastal_and_fisheries_program_in_the_municipality_please_describe_the_state_in_terms_of_food_availability_in_your_households_converted	Since the implementation of coastal and fisheries program in the municipality, please describe the state in term of food availability in your households?	We sometimes did not have enough food to feed everyone in the household; We always had enough food to feed everyone in the household; We often did not have enough food to feed everyone in the household; Refused to answer
Philippines	SCARLOS	Sustainable Livelihoods	Food Security	Food Security	since_the_implementation_of_coastal_and_fisheries_program_in_the_municipality_please_describe_the_state_in_terms_of_food_availability_in_your_households_converted	Since the implementation of coastal and fisheries program in the municipality, please describe the state in term of food availability in your households?	We sometimes did not have enough food to feed everyone in the household; We always had enough food to feed everyone in the household; We often did not have enough food to feed everyone in the household; Refused to answer
Philippines	TAYASAN	Sustainable Livelihoods	Food Security	Food Security	since_the_implementation_of_coastal_and_fisheries_program_in_the_municipality_please_describe_the_state_in_terms_of_food_availability_in_your_households_converted	Since the implementation of coastal and fisheries program in the municipality, please describe the state in term of food availability in your households?	We sometimes did not have enough food to feed everyone in the household; We always had enough food to feed everyone in the household; We often did not have enough food to feed everyone in the household; Refused to answer
Philippines	AYUNGON	Sustainable Livelihoods	Livelihood Stability	Livelihood Stability	it_is_not_difficult_for_myself_and_members_of_my_family_to_maintain_fishing_practices_is_needed_to_provide_for_the_home_converted	It is not difficult for myself and members of my family to maintain fishing practices is needed to provide for the home.	[ ] Yes [ ] No [ ] No Answer
Philippines	CULASI_	Sustainable Livelihoods	Livelihood Stability	Livelihood Stability	it_is_not_difficult_for_myself_and_members_of_my_family_to_maintain_fishing_practices_is_needed_to_provide_for_the_home_converted	It is not difficult for myself and members of my family to maintain fishing practices is needed to provide for the home.	[ ] Yes [ ] No [ ] No Answer
Philippines	DAPACOR	Sustainable Livelihoods	Livelihood Stability	Livelihood Stability	it_is_not_difficult_for_myself_and_members_of_my_family_to_maintain_fishing_practices_is_needed_to_provide_for_the_home_converted	It is not difficult for myself and members of my family to maintain fishing practices is needed to provide for the home.	[ ] Yes [ ] No [ ] No Answer
Philippines	DCARMEN	Sustainable Livelihoods	Livelihood Stability	Livelihood Stability	it_is_not_difficult_for_myself_and_members_of_my_family_to_maintain_fishing_practices_is_needed_to_provide_for_the_home_converted	It is not difficult for myself and members of my family to maintain fishing practices is needed to provide for the home.	[ ] Yes [ ] No [ ] No Answer
Philippines	GUBATRA	Sustainable Livelihoods	Livelihood Stability	Livelihood Stability	it_is_not_difficult_for_myself_and_members_of_my_family_to_maintain_fishing_practices_is_needed_to_provide_for_the_home_converted	It is not difficult for myself and members of my family to maintain fishing practices is needed to provide for the home.	[ ] Yes [ ] No [ ] No Answer
Philippines	LIBERTA	Sustainable Livelihoods	Livelihood Stability	Livelihood Stability	it_is_not_difficult_for_myself_and_members_of_my_family_to_maintain_fishing_practices_is_needed_to_provide_for_the_home_converted	It is not difficult for myself and members of my family to maintain fishing practices is needed to provide for the home.	[ ] Yes [ ] No [ ] No Answer
Philippines	LOOCBAH	Sustainable Livelihoods	Livelihood Stability	Livelihood Stability	it_is_not_difficult_for_myself_and_members_of_my_family_to_maintain_fishing_practices_is_needed_to_provide_for_the_home_converted	It is not difficult for myself and members of my family to maintain fishing practices is needed to provide for the home.	[ ] Yes [ ] No [ ] No Answer
Philippines	LUBANG_	Sustainable Livelihoods	Livelihood Stability	Livelihood Stability	it_is_not_difficult_for_myself_and_members_of_my_family_to_maintain_fishing_practices_is_needed_to_provide_for_the_home_converted	It is not difficult for myself and members of my family to maintain fishing practices is needed to provide for the home.	[ ] Yes [ ] No [ ] No Answer
Philippines	MANJUYO	Sustainable Livelihoods	Livelihood Stability	Livelihood Stability	it_is_not_difficult_for_myself_and_members_of_my_family_to_maintain_fishing_practices_is_needed_to_provide_for_the_home_converted	It is not difficult for myself and members of my family to maintain fishing practices is needed to provide for the home.	[ ] Yes [ ] No [ ] No Answer
Philippines	MASINLO	Sustainable Livelihoods	Livelihood Stability	Livelihood Stability	it_is_not_difficult_for_myself_and_members_of_my_family_to_maintain_fishing_practices_is_needed_to_provide_for_the_home_converted	It is not difficult for myself and members of my family to maintain fishing practices is needed to provide for the home.	[ ] Yes [ ] No [ ] No Answer
Philippines	MERCEDE	Sustainable Livelihoods	Livelihood Stability	Livelihood Stability	it_is_not_difficult_for_myself_and_members_of_my_family_to_maintain_fishing_practices_is_needed_to_provide_for_the_home_converted	It is not difficult for myself and members of my family to maintain fishing practices is needed to provide for the home.	[ ] Yes [ ] No [ ] No Answer
Philippines	SCARLOS	Sustainable Livelihoods	Livelihood Stability	Livelihood Stability	it_is_not_difficult_for_myself_and_members_of_my_family_to_maintain_fishing_practices_is_needed_to_provide_for_the_home_converted	It is not difficult for myself and members of my family to maintain fishing practices is needed to provide for the home.	[ ] Yes [ ] No [ ] No Answer
Philippines	TAYASAN	Sustainable Livelihoods	Livelihood Stability	Livelihood Stability	it_is_not_difficult_for_myself_and_members_of_my_family_to_maintain_fishing_practices_is_needed_to_provide_for_the_home_converted	It is not difficult for myself and members of my family to maintain fishing practices is needed to provide for the home.	[ ] Yes [ ] No [ ] No Answer
Philippines	CULASI_	Sustainable Livelihoods	Political Trust	Political Trust	local_political_trust	(33) Please answer the following question on a scale of 1 to 10, where 1 = completely dissatisfied and 10=completely satisfied. B. Most fishers in my community will follow the rules and regulations set forth for our fisheries (REMIND THAT THIS IS A SCALE OF 1 to 10).	B. Most fishers in my community will follow the rules and regulations set forth for our fisheries (REMIND THAT THIS IS A SCALE OF 1 to 10).
Philippines	DAPACOR	Sustainable Livelihoods	Political Trust	Political Trust	local_political_trust	(33) Please answer the following question on a scale of 1 to 10, where 1 = completely dissatisfied and 10=completely satisfied. B. Most fishers in my community will follow the rules and regulations set forth for our fisheries (REMIND THAT THIS IS A SCALE OF 1 to 10).	B. Most fishers in my community will follow the rules and regulations set forth for our fisheries (REMIND THAT THIS IS A SCALE OF 1 to 10).
Philippines	DCARMEN	Sustainable Livelihoods	Political Trust	Political Trust	local_political_trust	(33) Please answer the following question on a scale of 1 to 10, where 1 = completely dissatisfied and 10=completely satisfied. B. Most fishers in my community will follow the rules and regulations set forth for our fisheries (REMIND THAT THIS IS A SCALE OF 1 to 10).	B. Most fishers in my community will follow the rules and regulations set forth for our fisheries (REMIND THAT THIS IS A SCALE OF 1 to 10).
Philippines	GUBATRA	Sustainable Livelihoods	Political Trust	Political Trust	local_political_trust	(33) Please answer the following question on a scale of 1 to 10, where 1 = completely dissatisfied and 10=completely satisfied. B. Most fishers in my community will follow the rules and regulations set forth for our fisheries (REMIND THAT THIS IS A SCALE OF 1 to 10).	B. Most fishers in my community will follow the rules and regulations set forth for our fisheries (REMIND THAT THIS IS A SCALE OF 1 to 10).
Philippines	LIBERTA	Sustainable Livelihoods	Political Trust	Political Trust	local_political_trust	(33) Please answer the following question on a scale of 1 to 10, where 1 = completely dissatisfied and 10=completely satisfied. B. Most fishers in my community will follow the rules and regulations set forth for our fisheries (REMIND THAT THIS IS A SCALE OF 1 to 10).	B. Most fishers in my community will follow the rules and regulations set forth for our fisheries (REMIND THAT THIS IS A SCALE OF 1 to 10).
Philippines	LOOCBAH	Sustainable Livelihoods	Political Trust	Political Trust	local_political_trust	(33) Please answer the following question on a scale of 1 to 10, where 1 = completely dissatisfied and 10=completely satisfied. B. Most fishers in my community will follow the rules and regulations set forth for our fisheries (REMIND THAT THIS IS A SCALE OF 1 to 10).	B. Most fishers in my community will follow the rules and regulations set forth for our fisheries (REMIND THAT THIS IS A SCALE OF 1 to 10).
Philippines	LUBANG_	Sustainable Livelihoods	Political Trust	Political Trust	local_political_trust	(33) Please answer the following question on a scale of 1 to 10, where 1 = completely dissatisfied and 10=completely satisfied. B. Most fishers in my community will follow the rules and regulations set forth for our fisheries (REMIND THAT THIS IS A SCALE OF 1 to 10).	B. Most fishers in my community will follow the rules and regulations set forth for our fisheries (REMIND THAT THIS IS A SCALE OF 1 to 10).
Philippines	MANJUYO	Sustainable Livelihoods	Political Trust	Political Trust	local_political_trust	(33) Please answer the following question on a scale of 1 to 10, where 1 = completely dissatisfied and 10=completely satisfied. B. Most fishers in my community will follow the rules and regulations set forth for our fisheries (REMIND THAT THIS IS A SCALE OF 1 to 10).	B. Most fishers in my community will follow the rules and regulations set forth for our fisheries (REMIND THAT THIS IS A SCALE OF 1 to 10).
Philippines	MASINLO	Sustainable Livelihoods	Political Trust	Political Trust	local_political_trust	(33) Please answer the following question on a scale of 1 to 10, where 1 = completely dissatisfied and 10=completely satisfied. B. Most fishers in my community will follow the rules and regulations set forth for our fisheries (REMIND THAT THIS IS A SCALE OF 1 to 10).	B. Most fishers in my community will follow the rules and regulations set forth for our fisheries (REMIND THAT THIS IS A SCALE OF 1 to 10).
Philippines	MERCEDE	Sustainable Livelihoods	Political Trust	Political Trust	local_political_trust	(33) Please answer the following question on a scale of 1 to 10, where 1 = completely dissatisfied and 10=completely satisfied. B. Most fishers in my community will follow the rules and regulations set forth for our fisheries (REMIND THAT THIS IS A SCALE OF 1 to 10).	B. Most fishers in my community will follow the rules and regulations set forth for our fisheries (REMIND THAT THIS IS A SCALE OF 1 to 10).
Philippines	SCARLOS	Sustainable Livelihoods	Political Trust	Political Trust	local_political_trust	(33) Please answer the following question on a scale of 1 to 10, where 1 = completely dissatisfied and 10=completely satisfied. B. Most fishers in my community will follow the rules and regulations set forth for our fisheries (REMIND THAT THIS IS A SCALE OF 1 to 10).	B. Most fishers in my community will follow the rules and regulations set forth for our fisheries (REMIND THAT THIS IS A SCALE OF 1 to 10).
Philippines	TAYASAN	Sustainable Livelihoods	Political Trust	Political Trust	local_political_trust	(33) Please answer the following question on a scale of 1 to 10, where 1 = completely dissatisfied and 10=completely satisfied. B. Most fishers in my community will follow the rules and regulations set forth for our fisheries (REMIND THAT THIS IS A SCALE OF 1 to 10).	B. Most fishers in my community will follow the rules and regulations set forth for our fisheries (REMIND THAT THIS IS A SCALE OF 1 to 10).
Philippines	AYUNGON	Sustainable Livelihoods	Subjective Well-being	Subjective Well-being	all_things_considered_how_satisfied_are_you_with_your_life_these_days	All things considered, how satisfied are you with your life these days?	1-10 scale of agreement with statement, 10 best
Philippines	CULASI_	Sustainable Livelihoods	Subjective Well-being	Subjective Well-being	all_things_considered_how_satisfied_are_you_with_your_life_these_days	All things considered, how satisfied are you with your life these days?	1-10 scale of agreement with statement, 10 best
Philippines	DAPACOR	Sustainable Livelihoods	Subjective Well-being	Subjective Well-being	all_things_considered_how_satisfied_are_you_with_your_life_these_days	All things considered, how satisfied are you with your life these days?	1-10 scale of agreement with statement, 10 best
Philippines	DCARMEN	Sustainable Livelihoods	Subjective Well-being	Subjective Well-being	all_things_considered_how_satisfied_are_you_with_your_life_these_days	All things considered, how satisfied are you with your life these days?	1-10 scale of agreement with statement, 10 best
Philippines	GUBATRA	Sustainable Livelihoods	Subjective Well-being	Subjective Well-being	all_things_considered_how_satisfied_are_you_with_your_life_these_days	All things considered, how satisfied are you with your life these days?	1-10 scale of agreement with statement, 10 best
Philippines	LIBERTA	Sustainable Livelihoods	Subjective Well-being	Subjective Well-being	all_things_considered_how_satisfied_are_you_with_your_life_these_days	All things considered, how satisfied are you with your life these days?	1-10 scale of agreement with statement, 10 best
Philippines	LOOCBAH	Sustainable Livelihoods	Subjective Well-being	Subjective Well-being	all_things_considered_how_satisfied_are_you_with_your_life_these_days	All things considered, how satisfied are you with your life these days?	1-10 scale of agreement with statement, 10 best
Philippines	LUBANG_	Sustainable Livelihoods	Subjective Well-being	Subjective Well-being	all_things_considered_how_satisfied_are_you_with_your_life_these_days	All things considered, how satisfied are you with your life these days?	1-10 scale of agreement with statement, 10 best
Philippines	MANJUYO	Sustainable Livelihoods	Subjective Well-being	Subjective Well-being	all_things_considered_how_satisfied_are_you_with_your_life_these_days	All things considered, how satisfied are you with your life these days?	1-10 scale of agreement with statement, 10 best
Philippines	MASINLO	Sustainable Livelihoods	Subjective Well-being	Subjective Well-being	all_things_considered_how_satisfied_are_you_with_your_life_these_days	All things considered, how satisfied are you with your life these days?	1-10 scale of agreement with statement, 10 best
Philippines	MERCEDE	Sustainable Livelihoods	Subjective Well-being	Subjective Well-being	all_things_considered_how_satisfied_are_you_with_your_life_these_days	All things considered, how satisfied are you with your life these days?	1-10 scale of agreement with statement, 10 best
Philippines	SCARLOS	Sustainable Livelihoods	Subjective Well-being	Subjective Well-being	all_things_considered_how_satisfied_are_you_with_your_life_these_days	All things considered, how satisfied are you with your life these days?	1-10 scale of agreement with statement, 10 best
Philippines	TAYASAN	Sustainable Livelihoods	Subjective Well-being	Subjective Well-being	all_things_considered_how_satisfied_are_you_with_your_life_these_days	All things considered, how satisfied are you with your life these days?	1-10 scale of agreement with statement, 10 best
Philippines	AYUNGON	Sustainable Livelihoods	Social Equity	Social Equity	my_family_is_able_to_benefit_from_our_fishery_as_much_as_any_other_members_of_the_community_converted	My family is able to benefit from our fishery as much as any other members of the community.	[ ] Yes [ ] No [ ] No Answer
Philippines	BINDOY_	Sustainable Livelihoods	Social Equity	Social Equity	my_family_is_able_to_benefit_from_our_fishery_as_much_as_any_other_members_of_the_community_converted	My family is able to benefit from our fishery as much as any other members of the community.	[ ] Yes [ ] No [ ] No Answer
Philippines	CULASI_	Sustainable Livelihoods	Social Equity	Social Equity	my_family_is_able_to_benefit_from_our_fishery_as_much_as_any_other_members_of_the_community_converted	My family is able to benefit from our fishery as much as any other members of the community.	[ ] Yes [ ] No [ ] No Answer
Philippines	DAPACOR	Sustainable Livelihoods	Social Equity	Social Equity	my_family_is_able_to_benefit_from_our_fishery_as_much_as_any_other_members_of_the_community_converted	My family is able to benefit from our fishery as much as any other members of the community.	[ ] Yes [ ] No [ ] No Answer
Philippines	DCARMEN	Sustainable Livelihoods	Social Equity	Social Equity	my_family_is_able_to_benefit_from_our_fishery_as_much_as_any_other_members_of_the_community_converted	My family is able to benefit from our fishery as much as any other members of the community.	[ ] Yes [ ] No [ ] No Answer
Philippines	GUBATRA	Sustainable Livelihoods	Social Equity	Social Equity	my_family_is_able_to_benefit_from_our_fishery_as_much_as_any_other_members_of_the_community_converted	My family is able to benefit from our fishery as much as any other members of the community.	[ ] Yes [ ] No [ ] No Answer
Philippines	LIBERTA	Sustainable Livelihoods	Social Equity	Social Equity	my_family_is_able_to_benefit_from_our_fishery_as_much_as_any_other_members_of_the_community_converted	My family is able to benefit from our fishery as much as any other members of the community.	[ ] Yes [ ] No [ ] No Answer
Philippines	LOOCBAH	Sustainable Livelihoods	Social Equity	Social Equity	my_family_is_able_to_benefit_from_our_fishery_as_much_as_any_other_members_of_the_community_converted	My family is able to benefit from our fishery as much as any other members of the community.	[ ] Yes [ ] No [ ] No Answer
Philippines	LUBANG_	Sustainable Livelihoods	Social Equity	Social Equity	my_family_is_able_to_benefit_from_our_fishery_as_much_as_any_other_members_of_the_community_converted	My family is able to benefit from our fishery as much as any other members of the community.	[ ] Yes [ ] No [ ] No Answer
Philippines	MANJUYO	Sustainable Livelihoods	Social Equity	Social Equity	my_family_is_able_to_benefit_from_our_fishery_as_much_as_any_other_members_of_the_community_converted	My family is able to benefit from our fishery as much as any other members of the community.	[ ] Yes [ ] No [ ] No Answer
Philippines	MASINLO	Sustainable Livelihoods	Social Equity	Social Equity	my_family_is_able_to_benefit_from_our_fishery_as_much_as_any_other_members_of_the_community_converted	My family is able to benefit from our fishery as much as any other members of the community.	[ ] Yes [ ] No [ ] No Answer
Philippines	MERCEDE	Sustainable Livelihoods	Social Equity	Social Equity	my_family_is_able_to_benefit_from_our_fishery_as_much_as_any_other_members_of_the_community_converted	My family is able to benefit from our fishery as much as any other members of the community.	[ ] Yes [ ] No [ ] No Answer
Philippines	SCARLOS	Sustainable Livelihoods	Social Equity	Social Equity	my_family_is_able_to_benefit_from_our_fishery_as_much_as_any_other_members_of_the_community_converted	My family is able to benefit from our fishery as much as any other members of the community.	[ ] Yes [ ] No [ ] No Answer
Philippines	TAYASAN	Sustainable Livelihoods	Social Equity	Social Equity	my_family_is_able_to_benefit_from_our_fishery_as_much_as_any_other_members_of_the_community_converted	My family is able to benefit from our fishery as much as any other members of the community.	[ ] Yes [ ] No [ ] No Answer
Philippines	AYUNGON	Sustainable Livelihoods	Social Trust	Social Trust	generally_speaking_most_fishers_in_my_community_can_be_trusted_converted	Generally speaking, most fishers in my community can be trusted.	[ ] Yes [ ] No [ ] No Answer
Philippines	CULASI_	Sustainable Livelihoods	Social Trust	Social Trust	generally_speaking_most_fishers_in_my_community_can_be_trusted_converted	Generally speaking, most fishers in my community can be trusted.	[ ] Yes [ ] No [ ] No Answer
Philippines	DAPACOR	Sustainable Livelihoods	Social Trust	Social Trust	generally_speaking_most_fishers_in_my_community_can_be_trusted_converted	Generally speaking, most fishers in my community can be trusted.	[ ] Yes [ ] No [ ] No Answer
Philippines	DCARMEN	Sustainable Livelihoods	Social Trust	Social Trust	generally_speaking_most_fishers_in_my_community_can_be_trusted_converted	Generally speaking, most fishers in my community can be trusted.	[ ] Yes [ ] No [ ] No Answer
Philippines	GUBATRA	Sustainable Livelihoods	Social Trust	Social Trust	generally_speaking_most_fishers_in_my_community_can_be_trusted_converted	Generally speaking, most fishers in my community can be trusted.	[ ] Yes [ ] No [ ] No Answer
Philippines	LIBERTA	Sustainable Livelihoods	Social Trust	Social Trust	generally_speaking_most_fishers_in_my_community_can_be_trusted_converted	Generally speaking, most fishers in my community can be trusted.	[ ] Yes [ ] No [ ] No Answer
Philippines	LOOCBAH	Sustainable Livelihoods	Social Trust	Social Trust	generally_speaking_most_fishers_in_my_community_can_be_trusted_converted	Generally speaking, most fishers in my community can be trusted.	[ ] Yes [ ] No [ ] No Answer
Philippines	LUBANG_	Sustainable Livelihoods	Social Trust	Social Trust	generally_speaking_most_fishers_in_my_community_can_be_trusted_converted	Generally speaking, most fishers in my community can be trusted.	[ ] Yes [ ] No [ ] No Answer
Philippines	MANJUYO	Sustainable Livelihoods	Social Trust	Social Trust	generally_speaking_most_fishers_in_my_community_can_be_trusted_converted	Generally speaking, most fishers in my community can be trusted.	[ ] Yes [ ] No [ ] No Answer
Philippines	MASINLO	Sustainable Livelihoods	Social Trust	Social Trust	generally_speaking_most_fishers_in_my_community_can_be_trusted_converted	Generally speaking, most fishers in my community can be trusted.	[ ] Yes [ ] No [ ] No Answer
Philippines	MERCEDE	Sustainable Livelihoods	Social Trust	Social Trust	generally_speaking_most_fishers_in_my_community_can_be_trusted_converted	Generally speaking, most fishers in my community can be trusted.	[ ] Yes [ ] No [ ] No Answer
Philippines	SCARLOS	Sustainable Livelihoods	Social Trust	Social Trust	generally_speaking_most_fishers_in_my_community_can_be_trusted_converted	Generally speaking, most fishers in my community can be trusted.	[ ] Yes [ ] No [ ] No Answer
Philippines	TAYASAN	Sustainable Livelihoods	Social Trust	Social Trust	generally_speaking_most_fishers_in_my_community_can_be_trusted_converted	Generally speaking, most fishers in my community can be trusted.	[ ] Yes [ ] No [ ] No Answer
Philippines	BINDOY_	Sustainable Livelihoods	Social Trust	Social Trust	most_fishers_in_my_community_can_be_trusted_converted	Most fishers in my community can be trusted.	Strongly Agree Agree Neither Agree nor Disagree Disagree Strongly Disagree
Philippines	BINDOY_	Community Support	Knowledge - NTZ	Knowledge	after_5_years_of_no_fishing_being_allowed_the_marine_sanctuary_can_be_harvested_again_converted	After 5 years of no fishing being allowed, the marine sanctuary can be harvested agai	[ ] True [ ] False [ ] Unsure
Philippines	CULASI_	Community Support	Knowledge - NTZ	Knowledge	after_5_years_of_no_fishing_being_allowed_the_marine_sanctuary_can_be_harvested_again_converted	After 5 years of no fishing being allowed, the marine sanctuary can be harvested agai	[ ] True [ ] False [ ] Unsure
Philippines	DAPACOR	Community Support	Knowledge - NTZ	Knowledge	after_5_years_of_no_fishing_being_allowed_the_marine_sanctuary_can_be_harvested_again_converted	After 5 years of no fishing being allowed, the marine sanctuary can be harvested agai	[ ] True [ ] False [ ] Unsure
Philippines	DCARMEN	Community Support	Knowledge - NTZ	Knowledge	after_5_years_of_no_fishing_being_allowed_the_marine_sanctuary_can_be_harvested_again_converted	After 5 years of no fishing being allowed, the marine sanctuary can be harvested agai	[ ] True [ ] False [ ] Unsure
Philippines	GUBATRA	Community Support	Knowledge - NTZ	Knowledge	after_5_years_of_no_fishing_being_allowed_the_marine_sanctuary_can_be_harvested_again_converted	After 5 years of no fishing being allowed, the marine sanctuary can be harvested agai	[ ] True [ ] False [ ] Unsure
Philippines	LIBERTA	Community Support	Knowledge - NTZ	Knowledge	after_5_years_of_no_fishing_being_allowed_the_marine_sanctuary_can_be_harvested_again_converted	After 5 years of no fishing being allowed, the marine sanctuary can be harvested agai	[ ] True [ ] False [ ] Unsure
Philippines	LOOCBAH	Community Support	Knowledge - NTZ	Knowledge	after_5_years_of_no_fishing_being_allowed_the_marine_sanctuary_can_be_harvested_again_converted	After 5 years of no fishing being allowed, the marine sanctuary can be harvested agai	[ ] True [ ] False [ ] Unsure
Philippines	LUBANG_	Community Support	Knowledge - NTZ	Knowledge	after_5_years_of_no_fishing_being_allowed_the_marine_sanctuary_can_be_harvested_again_converted	After 5 years of no fishing being allowed, the marine sanctuary can be harvested agai	[ ] True [ ] False [ ] Unsure
Philippines	MANJUYO	Community Support	Knowledge - NTZ	Knowledge	after_5_years_of_no_fishing_being_allowed_the_marine_sanctuary_can_be_harvested_again_converted	After 5 years of no fishing being allowed, the marine sanctuary can be harvested agai	[ ] True [ ] False [ ] Unsure
Philippines	MASINLO	Community Support	Knowledge - NTZ	Knowledge	after_5_years_of_no_fishing_being_allowed_the_marine_sanctuary_can_be_harvested_again_converted	After 5 years of no fishing being allowed, the marine sanctuary can be harvested agai	[ ] True [ ] False [ ] Unsure
Philippines	MERCEDE	Community Support	Knowledge - NTZ	Knowledge	after_5_years_of_no_fishing_being_allowed_the_marine_sanctuary_can_be_harvested_again_converted	After 5 years of no fishing being allowed, the marine sanctuary can be harvested agai	[ ] True [ ] False [ ] Unsure
Philippines	SCARLOS	Community Support	Knowledge - NTZ	Knowledge	after_5_years_of_no_fishing_being_allowed_the_marine_sanctuary_can_be_harvested_again_converted	After 5 years of no fishing being allowed, the marine sanctuary can be harvested agai	[ ] True [ ] False [ ] Unsure
Philippines	TAYASAN	Community Support	Knowledge - NTZ	Knowledge	after_5_years_of_no_fishing_being_allowed_the_marine_sanctuary_can_be_harvested_again_converted	After 5 years of no fishing being allowed, the marine sanctuary can be harvested agai	[ ] True [ ] False [ ] Unsure
Philippines	CULASI_	Community Support	Knowledge - TURF	Knowledge	c_hook_and_line_fishing_is_the_only_allowed_gear_to_use_outside_bufferzone_in_marine_sanctuaries_converted	(15) Please state below whether you STONGLY AGREE, AGREE, DISAGREE and STRONGLY DISAGREE with the following statements on the impacts of having a marine sanctuary on the community. (C) Hook and line fishing is the only allowed gear to use outside/bufferzone in marine sanctuaries	[ ] Strongly Agree [ ] Agree [ ] Disagree [ ] Strongly Disagree [ ] Refused to Answer
Philippines	DAPACOR	Community Support	Knowledge - TURF	Knowledge	c_hook_and_line_fishing_is_the_only_allowed_gear_to_use_outside_bufferzone_in_marine_sanctuaries_converted	(15) Please state below whether you STONGLY AGREE, AGREE, DISAGREE and STRONGLY DISAGREE with the following statements on the impacts of having a marine sanctuary on the community. (C) Hook and line fishing is the only allowed gear to use outside/bufferzone in marine sanctuaries	[ ] Strongly Agree [ ] Agree [ ] Disagree [ ] Strongly Disagree [ ] Refused to Answer
Philippines	DCARMEN	Community Support	Knowledge - TURF	Knowledge	c_hook_and_line_fishing_is_the_only_allowed_gear_to_use_outside_bufferzone_in_marine_sanctuaries_converted	(15) Please state below whether you STONGLY AGREE, AGREE, DISAGREE and STRONGLY DISAGREE with the following statements on the impacts of having a marine sanctuary on the community. (C) Hook and line fishing is the only allowed gear to use outside/bufferzone in marine sanctuaries	[ ] Strongly Agree [ ] Agree [ ] Disagree [ ] Strongly Disagree [ ] Refused to Answer
Philippines	GUBATRA	Community Support	Knowledge - TURF	Knowledge	c_hook_and_line_fishing_is_the_only_allowed_gear_to_use_outside_bufferzone_in_marine_sanctuaries_converted	(15) Please state below whether you STONGLY AGREE, AGREE, DISAGREE and STRONGLY DISAGREE with the following statements on the impacts of having a marine sanctuary on the community. (C) Hook and line fishing is the only allowed gear to use outside/bufferzone in marine sanctuaries	[ ] Strongly Agree [ ] Agree [ ] Disagree [ ] Strongly Disagree [ ] Refused to Answer
Philippines	LIBERTA	Community Support	Knowledge - TURF	Knowledge	c_hook_and_line_fishing_is_the_only_allowed_gear_to_use_outside_bufferzone_in_marine_sanctuaries_converted	(15) Please state below whether you STONGLY AGREE, AGREE, DISAGREE and STRONGLY DISAGREE with the following statements on the impacts of having a marine sanctuary on the community. (C) Hook and line fishing is the only allowed gear to use outside/bufferzone in marine sanctuaries	[ ] Strongly Agree [ ] Agree [ ] Disagree [ ] Strongly Disagree [ ] Refused to Answer
Philippines	LOOCBAH	Community Support	Knowledge - TURF	Knowledge	c_hook_and_line_fishing_is_the_only_allowed_gear_to_use_outside_bufferzone_in_marine_sanctuaries_converted	(15) Please state below whether you STONGLY AGREE, AGREE, DISAGREE and STRONGLY DISAGREE with the following statements on the impacts of having a marine sanctuary on the community. (C) Hook and line fishing is the only allowed gear to use outside/bufferzone in marine sanctuaries	[ ] Strongly Agree [ ] Agree [ ] Disagree [ ] Strongly Disagree [ ] Refused to Answer
Philippines	LUBANG_	Community Support	Knowledge - TURF	Knowledge	c_hook_and_line_fishing_is_the_only_allowed_gear_to_use_outside_bufferzone_in_marine_sanctuaries_converted	(15) Please state below whether you STONGLY AGREE, AGREE, DISAGREE and STRONGLY DISAGREE with the following statements on the impacts of having a marine sanctuary on the community. (C) Hook and line fishing is the only allowed gear to use outside/bufferzone in marine sanctuaries	[ ] Strongly Agree [ ] Agree [ ] Disagree [ ] Strongly Disagree [ ] Refused to Answer
Philippines	MANJUYO	Community Support	Knowledge - TURF	Knowledge	c_hook_and_line_fishing_is_the_only_allowed_gear_to_use_outside_bufferzone_in_marine_sanctuaries_converted	(15) Please state below whether you STONGLY AGREE, AGREE, DISAGREE and STRONGLY DISAGREE with the following statements on the impacts of having a marine sanctuary on the community. (C) Hook and line fishing is the only allowed gear to use outside/bufferzone in marine sanctuaries	[ ] Strongly Agree [ ] Agree [ ] Disagree [ ] Strongly Disagree [ ] Refused to Answer
Philippines	MASINLO	Community Support	Knowledge - TURF	Knowledge	c_hook_and_line_fishing_is_the_only_allowed_gear_to_use_outside_bufferzone_in_marine_sanctuaries_converted	(15) Please state below whether you STONGLY AGREE, AGREE, DISAGREE and STRONGLY DISAGREE with the following statements on the impacts of having a marine sanctuary on the community. (C) Hook and line fishing is the only allowed gear to use outside/bufferzone in marine sanctuaries	[ ] Strongly Agree [ ] Agree [ ] Disagree [ ] Strongly Disagree [ ] Refused to Answer
Philippines	MERCEDE	Community Support	Knowledge - TURF	Knowledge	c_hook_and_line_fishing_is_the_only_allowed_gear_to_use_outside_bufferzone_in_marine_sanctuaries_converted	(15) Please state below whether you STONGLY AGREE, AGREE, DISAGREE and STRONGLY DISAGREE with the following statements on the impacts of having a marine sanctuary on the community. (C) Hook and line fishing is the only allowed gear to use outside/bufferzone in marine sanctuaries	[ ] Strongly Agree [ ] Agree [ ] Disagree [ ] Strongly Disagree [ ] Refused to Answer
Philippines	SCARLOS	Community Support	Knowledge - TURF	Knowledge	c_hook_and_line_fishing_is_the_only_allowed_gear_to_use_outside_bufferzone_in_marine_sanctuaries_converted	(15) Please state below whether you STONGLY AGREE, AGREE, DISAGREE and STRONGLY DISAGREE with the following statements on the impacts of having a marine sanctuary on the community. (C) Hook and line fishing is the only allowed gear to use outside/bufferzone in marine sanctuaries	[ ] Strongly Agree [ ] Agree [ ] Disagree [ ] Strongly Disagree [ ] Refused to Answer
Philippines	TAYASAN	Community Support	Knowledge - TURF	Knowledge	c_hook_and_line_fishing_is_the_only_allowed_gear_to_use_outside_bufferzone_in_marine_sanctuaries_converted	(15) Please state below whether you STONGLY AGREE, AGREE, DISAGREE and STRONGLY DISAGREE with the following statements on the impacts of having a marine sanctuary on the community. (C) Hook and line fishing is the only allowed gear to use outside/bufferzone in marine sanctuaries	[ ] Strongly Agree [ ] Agree [ ] Disagree [ ] Strongly Disagree [ ] Refused to Answer
Philippines	AYUNGON	Community Support	Knowledge - TURF	Knowledge	do_you_know_about_the_fishing_policies_of_the_a_ma_r_converted	Do you know about the fishing policies of the a MA+R? Converted	yes, no, refused to answer
Philippines	AYUNGON	Community Support	Knowledge - TURF	Knowledge	do_you_know_the_allowed_fishing_gears_within_the_a_ma_r_converted	Do you know the allowed fishing gears within the a MA+R? Converted	yes, no, refused to answer
Philippines	AYUNGON	Community Support	Knowledge - TURF	Knowledge	do_you_know_the_boundaries_of_the_ma_r_converted	Do you know the boundaries of the MA+R? converted	yes, no, refused to answer
Philippines	AYUNGON	Community Support	Knowledge - TURF	Knowledge	do_you_know_the_eligibility_requirements_to_be_able_to_fish_within_the_ma_r_converted	Do you know the eligibility requirements to be able to fish within the MA+R?	yes, no, refused to answer
Philippines	BINDOY_	Community Support	Knowledge - TURF	Knowledge	do_you_kow_heard_about_the_existence_of_a_ma_r_board_and_committees	(C). Do you know/heard about the existence of MPA management committee?	yes, no, refused to answer
Philippines	AYUNGON	Community Support	Knowledge - TURF	Knowledge	fishers_are_allowed_to_fish_outside_the_marine_sanctuary_converted	Fishers are allowed to fish outside the marine sanctuary	yes, no, refused to answer
Philippines	BINDOY_	Community Support	Knowledge - TURF	Knowledge	fishers_are_allowed_to_fish_outside_the_marine_sanctuary_converted	Fishers are allowed to fish outside the marine sanctuary	yes, no, refused to answer
Philippines	CULASI_	Community Support	Knowledge - TURF	Knowledge	fishers_are_allowed_to_fish_outside_the_marine_sanctuary_converted	Fishers are allowed to fish outside the marine sanctuary	yes, no, refused to answer
Philippines	DAPACOR	Community Support	Knowledge - TURF	Knowledge	fishers_are_allowed_to_fish_outside_the_marine_sanctuary_converted	Fishers are allowed to fish outside the marine sanctuary	yes, no, refused to answer
Philippines	DCARMEN	Community Support	Knowledge - TURF	Knowledge	fishers_are_allowed_to_fish_outside_the_marine_sanctuary_converted	Fishers are allowed to fish outside the marine sanctuary	yes, no, refused to answer
Philippines	GUBATRA	Community Support	Knowledge - TURF	Knowledge	fishers_are_allowed_to_fish_outside_the_marine_sanctuary_converted	Fishers are allowed to fish outside the marine sanctuary	yes, no, refused to answer
Philippines	LIBERTA	Community Support	Knowledge - TURF	Knowledge	fishers_are_allowed_to_fish_outside_the_marine_sanctuary_converted	Fishers are allowed to fish outside the marine sanctuary	yes, no, refused to answer
Philippines	LOOCBAH	Community Support	Knowledge - TURF	Knowledge	fishers_are_allowed_to_fish_outside_the_marine_sanctuary_converted	Fishers are allowed to fish outside the marine sanctuary	yes, no, refused to answer
Philippines	LUBANG_	Community Support	Knowledge - TURF	Knowledge	fishers_are_allowed_to_fish_outside_the_marine_sanctuary_converted	Fishers are allowed to fish outside the marine sanctuary	yes, no, refused to answer
Philippines	MANJUYO	Community Support	Knowledge - TURF	Knowledge	fishers_are_allowed_to_fish_outside_the_marine_sanctuary_converted	Fishers are allowed to fish outside the marine sanctuary	yes, no, refused to answer
Philippines	MASINLO	Community Support	Knowledge - TURF	Knowledge	fishers_are_allowed_to_fish_outside_the_marine_sanctuary_converted	Fishers are allowed to fish outside the marine sanctuary	yes, no, refused to answer
Philippines	MERCEDE	Community Support	Knowledge - TURF	Knowledge	fishers_are_allowed_to_fish_outside_the_marine_sanctuary_converted	Fishers are allowed to fish outside the marine sanctuary	yes, no, refused to answer
Philippines	SCARLOS	Community Support	Knowledge - TURF	Knowledge	fishers_are_allowed_to_fish_outside_the_marine_sanctuary_converted	Fishers are allowed to fish outside the marine sanctuary	yes, no, refused to answer
Philippines	TAYASAN	Community Support	Knowledge - TURF	Knowledge	fishers_are_allowed_to_fish_outside_the_marine_sanctuary_converted	Fishers are allowed to fish outside the marine sanctuary	yes, no, refused to answer
Philippines	BINDOY_	Community Support	Knowledge - TURF	Knowledge	fishers_not_from_bindoy_are_allowed_to_fish_near_bindoy_marine_sanctuary	Fishers not from Bindoy are allowed to fish near Bindoy Marine Sanctuary	yes, no, refused to answer
Philippines	CULASI_	Community Support	Knowledge - TURF	Knowledge	h_have_you_heard_the_term_territorial_user_rights_for_fishing_turf_or_managed_access_area_plus_reserve_converted	(14). Please state below whether you beleive each regulation is either TRUE, FALSE or UNSURE about marine sanctuary rules and regulations and fisheries management in your municipality. (H) Have you heard the	[ ] True [ ] False [ ] Unsure
Philippines	DAPACOR	Community Support	Knowledge - TURF	Knowledge	h_have_you_heard_the_term_territorial_user_rights_for_fishing_turf_or_managed_access_area_plus_reserve_converted	(14). Please state below whether you beleive each regulation is either TRUE, FALSE or UNSURE about marine sanctuary rules and regulations and fisheries management in your municipality. (H) Have you heard the	[ ] True [ ] False [ ] Unsure
Philippines	DCARMEN	Community Support	Knowledge - TURF	Knowledge	h_have_you_heard_the_term_territorial_user_rights_for_fishing_turf_or_managed_access_area_plus_reserve_converted	(14). Please state below whether you beleive each regulation is either TRUE, FALSE or UNSURE about marine sanctuary rules and regulations and fisheries management in your municipality. (H) Have you heard the	[ ] True [ ] False [ ] Unsure
Philippines	GUBATRA	Community Support	Knowledge - TURF	Knowledge	h_have_you_heard_the_term_territorial_user_rights_for_fishing_turf_or_managed_access_area_plus_reserve_converted	(14). Please state below whether you beleive each regulation is either TRUE, FALSE or UNSURE about marine sanctuary rules and regulations and fisheries management in your municipality. (H) Have you heard the	[ ] True [ ] False [ ] Unsure
Philippines	LIBERTA	Community Support	Knowledge - TURF	Knowledge	h_have_you_heard_the_term_territorial_user_rights_for_fishing_turf_or_managed_access_area_plus_reserve_converted	(14). Please state below whether you beleive each regulation is either TRUE, FALSE or UNSURE about marine sanctuary rules and regulations and fisheries management in your municipality. (H) Have you heard the	[ ] True [ ] False [ ] Unsure
Philippines	LOOCBAH	Community Support	Knowledge - TURF	Knowledge	h_have_you_heard_the_term_territorial_user_rights_for_fishing_turf_or_managed_access_area_plus_reserve_converted	(14). Please state below whether you beleive each regulation is either TRUE, FALSE or UNSURE about marine sanctuary rules and regulations and fisheries management in your municipality. (H) Have you heard the	[ ] True [ ] False [ ] Unsure
Philippines	LUBANG_	Community Support	Knowledge - TURF	Knowledge	h_have_you_heard_the_term_territorial_user_rights_for_fishing_turf_or_managed_access_area_plus_reserve_converted	(14). Please state below whether you beleive each regulation is either TRUE, FALSE or UNSURE about marine sanctuary rules and regulations and fisheries management in your municipality. (H) Have you heard the	[ ] True [ ] False [ ] Unsure
Philippines	MANJUYO	Community Support	Knowledge - TURF	Knowledge	h_have_you_heard_the_term_territorial_user_rights_for_fishing_turf_or_managed_access_area_plus_reserve_converted	(14). Please state below whether you beleive each regulation is either TRUE, FALSE or UNSURE about marine sanctuary rules and regulations and fisheries management in your municipality. (H) Have you heard the	[ ] True [ ] False [ ] Unsure
Philippines	MASINLO	Community Support	Knowledge - TURF	Knowledge	h_have_you_heard_the_term_territorial_user_rights_for_fishing_turf_or_managed_access_area_plus_reserve_converted	(14). Please state below whether you beleive each regulation is either TRUE, FALSE or UNSURE about marine sanctuary rules and regulations and fisheries management in your municipality. (H) Have you heard the	[ ] True [ ] False [ ] Unsure
Philippines	MERCEDE	Community Support	Knowledge - TURF	Knowledge	h_have_you_heard_the_term_territorial_user_rights_for_fishing_turf_or_managed_access_area_plus_reserve_converted	(14). Please state below whether you beleive each regulation is either TRUE, FALSE or UNSURE about marine sanctuary rules and regulations and fisheries management in your municipality. (H) Have you heard the	[ ] True [ ] False [ ] Unsure
Philippines	SCARLOS	Community Support	Knowledge - TURF	Knowledge	h_have_you_heard_the_term_territorial_user_rights_for_fishing_turf_or_managed_access_area_plus_reserve_converted	(14). Please state below whether you beleive each regulation is either TRUE, FALSE or UNSURE about marine sanctuary rules and regulations and fisheries management in your municipality. (H) Have you heard the	[ ] True [ ] False [ ] Unsure
Philippines	TAYASAN	Community Support	Knowledge - TURF	Knowledge	h_have_you_heard_the_term_territorial_user_rights_for_fishing_turf_or_managed_access_area_plus_reserve_converted	(14). Please state below whether you beleive each regulation is either TRUE, FALSE or UNSURE about marine sanctuary rules and regulations and fisheries management in your municipality. (H) Have you heard the	[ ] True [ ] False [ ] Unsure
Philippines	BINDOY_	Community Support	Knowledge - NTZ	Knowledge	i_want_to_ask_you_about_sayap_reef_a_portion_in_the_southern_portion_of_the_mantalip_marine_reserve_true_or_false_fishers_are_allowed_to_fish_in_sayap_reef	I want to ask you about Sayap Reef, a portion in the southern portion of the Mantalip Marine Reserve. True or False, Fishers are allowed to fish in Sayap Reef	[ ] True [ ] False [ ] Unsure
Philippines	AYUNGON	Community Support	Knowledge - TURF	Knowledge	large_boats_are_allowed_to_pass_over_the_ims	Large boats are allowed to pass over the IMS	yes, no, refused to answer
Philippines	AYUNGON	Community Support	Knowledge - NTZ	Knowledge	no_one_can_fish_or_collect_shells_inside_a_marine_sanctuary_converted	No-one can fish or collect shells inside a marine sanctuary	yes, no, refused to answer
Philippines	BINDOY_	Community Support	Knowledge - NTZ	Knowledge	no_one_can_fish_or_collect_shells_inside_a_marine_sanctuary_converted	No-one can fish or collect shells inside a marine sanctuary	yes, no, refused to answer
Philippines	CULASI_	Community Support	Knowledge - NTZ	Knowledge	no_one_can_fish_or_collect_shells_inside_a_marine_sanctuary_converted	No-one can fish or collect shells inside a marine sanctuary	yes, no, refused to answer
Philippines	DAPACOR	Community Support	Knowledge - NTZ	Knowledge	no_one_can_fish_or_collect_shells_inside_a_marine_sanctuary_converted	No-one can fish or collect shells inside a marine sanctuary	yes, no, refused to answer
Philippines	DCARMEN	Community Support	Knowledge - NTZ	Knowledge	no_one_can_fish_or_collect_shells_inside_a_marine_sanctuary_converted	No-one can fish or collect shells inside a marine sanctuary	yes, no, refused to answer
Philippines	GUBATRA	Community Support	Knowledge - NTZ	Knowledge	no_one_can_fish_or_collect_shells_inside_a_marine_sanctuary_converted	No-one can fish or collect shells inside a marine sanctuary	yes, no, refused to answer
Philippines	LIBERTA	Community Support	Knowledge - NTZ	Knowledge	no_one_can_fish_or_collect_shells_inside_a_marine_sanctuary_converted	No-one can fish or collect shells inside a marine sanctuary	yes, no, refused to answer
Philippines	LOOCBAH	Community Support	Knowledge - NTZ	Knowledge	no_one_can_fish_or_collect_shells_inside_a_marine_sanctuary_converted	No-one can fish or collect shells inside a marine sanctuary	yes, no, refused to answer
Philippines	LUBANG_	Community Support	Knowledge - NTZ	Knowledge	no_one_can_fish_or_collect_shells_inside_a_marine_sanctuary_converted	No-one can fish or collect shells inside a marine sanctuary	yes, no, refused to answer
Philippines	MANJUYO	Community Support	Knowledge - NTZ	Knowledge	no_one_can_fish_or_collect_shells_inside_a_marine_sanctuary_converted	No-one can fish or collect shells inside a marine sanctuary	yes, no, refused to answer
Philippines	MASINLO	Community Support	Knowledge - NTZ	Knowledge	no_one_can_fish_or_collect_shells_inside_a_marine_sanctuary_converted	No-one can fish or collect shells inside a marine sanctuary	yes, no, refused to answer
Philippines	MERCEDE	Community Support	Knowledge - NTZ	Knowledge	no_one_can_fish_or_collect_shells_inside_a_marine_sanctuary_converted	No-one can fish or collect shells inside a marine sanctuary	yes, no, refused to answer
Philippines	SCARLOS	Community Support	Knowledge - NTZ	Knowledge	no_one_can_fish_or_collect_shells_inside_a_marine_sanctuary_converted	No-one can fish or collect shells inside a marine sanctuary	yes, no, refused to answer
Philippines	TAYASAN	Community Support	Knowledge - NTZ	Knowledge	no_one_can_fish_or_collect_shells_inside_a_marine_sanctuary_converted	No-one can fish or collect shells inside a marine sanctuary	yes, no, refused to answer
Philippines	AYUNGON	Community Support	Knowledge - NTZ	Knowledge	no_one_should_glean_inside_iniban_marine_sanctuary_converted	No one should glean inside Iniban Marine Sanctuary	yes, no, refused to answer
Philippines	AYUNGON	Community Support	Knowledge - Enforcement	Knowledge	only_bantay_dagat_members_are_allowed_to_report_violations	Only Bantay Dagat members are allowed to report violations	yes, no, refused to answer
Philippines	AYUNGON	Community Support	Knowledge - Enforcement	Knowledge	only_po_members_have_the_right_to_report_violations	Only PO members have the right to report violations	yes, no, refused to answer
Philippines	AYUNGON	Community Support	Knowledge - TURF	Knowledge	small_boats_are_allowed_to_pass_over_the_ims	Small boats are allowed to pass over the IMS	yes, no, refused to answer
Philippines	AYUNGON	Community Support	Knowledge - NTZ	Knowledge	spear_fishing_is_allowed_inside_iniban_marine_sanctuary	Spear fishing is allowed inside Iniban Marine Sanctuary	yes, no, refused to answer
Philippines	BINDOY_	Community Support	Knowledge - NTZ	Knowledge	the_mantalip_marine_reserve_has_24_7_guarding_1	The Mantalip Marine Reserve has 24/7 guarding	[ ] Strongly Agree [ ] Agree [ ] Disagree [ ] Strongly Disagree [ ] Refused to Answer
Philippines	BINDOY_	Community Support	Knowledge - Enforcement	Knowledge	the_marine_sanctuary_in_my_barangay_or_nearest_barangay_in_case_of_fishers_from_poblacion_has_24_converted	The marine sanctuary in my barangay (or nearest barangay in case of fishers from Poblacion) has 24	[ ] Strongly Agree [ ] Agree [ ] Disagree [ ] Strongly Disagree [ ] Refused to Answer
Philippines	AYUNGON	Sustainable Livelihoods	Social Trust	Social Trust	violations_could_be_reported_by_anyone_to_the_proper_authorities	Violations could be reported by anyone to the proper authorities	[ ] Yes [ ] No [ ] No Answer
Philippines	CULASI_	Sustainable Livelihoods	Social Trust	Social Trust	me_19_social_trust	(34). Please rate you agreement with the following statements on a scale from STRONGLY AGREE, AGREE, to DISAGREE and STRONGLY DISAGREE. A. Generally speaking, most fishers in my community can be trusted.	[ ] Strongly Agree [ ] Agree [ ] Disagree [ ] Strongly Disagree [ ] Refused to Answer
Philippines	DAPACOR	Sustainable Livelihoods	Social Trust	Social Trust	me_19_social_trust	(34). Please rate you agreement with the following statements on a scale from STRONGLY AGREE, AGREE, to DISAGREE and STRONGLY DISAGREE. A. Generally speaking, most fishers in my community can be trusted.	[ ] Strongly Agree [ ] Agree [ ] Disagree [ ] Strongly Disagree [ ] Refused to Answer
Philippines	DCARMEN	Sustainable Livelihoods	Social Trust	Social Trust	me_19_social_trust	(34). Please rate you agreement with the following statements on a scale from STRONGLY AGREE, AGREE, to DISAGREE and STRONGLY DISAGREE. A. Generally speaking, most fishers in my community can be trusted.	[ ] Strongly Agree [ ] Agree [ ] Disagree [ ] Strongly Disagree [ ] Refused to Answer
Philippines	GUBATRA	Sustainable Livelihoods	Social Trust	Social Trust	me_19_social_trust	(34). Please rate you agreement with the following statements on a scale from STRONGLY AGREE, AGREE, to DISAGREE and STRONGLY DISAGREE. A. Generally speaking, most fishers in my community can be trusted.	[ ] Strongly Agree [ ] Agree [ ] Disagree [ ] Strongly Disagree [ ] Refused to Answer
Philippines	LIBERTA	Sustainable Livelihoods	Social Trust	Social Trust	me_19_social_trust	(34). Please rate you agreement with the following statements on a scale from STRONGLY AGREE, AGREE, to DISAGREE and STRONGLY DISAGREE. A. Generally speaking, most fishers in my community can be trusted.	[ ] Strongly Agree [ ] Agree [ ] Disagree [ ] Strongly Disagree [ ] Refused to Answer
Philippines	LOOCBAH	Sustainable Livelihoods	Social Trust	Social Trust	me_19_social_trust	(34). Please rate you agreement with the following statements on a scale from STRONGLY AGREE, AGREE, to DISAGREE and STRONGLY DISAGREE. A. Generally speaking, most fishers in my community can be trusted.	[ ] Strongly Agree [ ] Agree [ ] Disagree [ ] Strongly Disagree [ ] Refused to Answer
Philippines	LUBANG_	Sustainable Livelihoods	Social Trust	Social Trust	me_19_social_trust	(34). Please rate you agreement with the following statements on a scale from STRONGLY AGREE, AGREE, to DISAGREE and STRONGLY DISAGREE. A. Generally speaking, most fishers in my community can be trusted.	[ ] Strongly Agree [ ] Agree [ ] Disagree [ ] Strongly Disagree [ ] Refused to Answer
Philippines	MANJUYO	Sustainable Livelihoods	Social Trust	Social Trust	me_19_social_trust	(34). Please rate you agreement with the following statements on a scale from STRONGLY AGREE, AGREE, to DISAGREE and STRONGLY DISAGREE. A. Generally speaking, most fishers in my community can be trusted.	[ ] Strongly Agree [ ] Agree [ ] Disagree [ ] Strongly Disagree [ ] Refused to Answer
Philippines	MASINLO	Sustainable Livelihoods	Social Trust	Social Trust	me_19_social_trust	(34). Please rate you agreement with the following statements on a scale from STRONGLY AGREE, AGREE, to DISAGREE and STRONGLY DISAGREE. A. Generally speaking, most fishers in my community can be trusted.	[ ] Strongly Agree [ ] Agree [ ] Disagree [ ] Strongly Disagree [ ] Refused to Answer
Philippines	MERCEDE	Sustainable Livelihoods	Social Trust	Social Trust	me_19_social_trust	(34). Please rate you agreement with the following statements on a scale from STRONGLY AGREE, AGREE, to DISAGREE and STRONGLY DISAGREE. A. Generally speaking, most fishers in my community can be trusted.	[ ] Strongly Agree [ ] Agree [ ] Disagree [ ] Strongly Disagree [ ] Refused to Answer
Philippines	SCARLOS	Sustainable Livelihoods	Social Trust	Social Trust	me_19_social_trust	(34). Please rate you agreement with the following statements on a scale from STRONGLY AGREE, AGREE, to DISAGREE and STRONGLY DISAGREE. A. Generally speaking, most fishers in my community can be trusted.	[ ] Strongly Agree [ ] Agree [ ] Disagree [ ] Strongly Disagree [ ] Refused to Answer
Philippines	TAYASAN	Sustainable Livelihoods	Social Trust	Social Trust	me_19_social_trust	(34). Please rate you agreement with the following statements on a scale from STRONGLY AGREE, AGREE, to DISAGREE and STRONGLY DISAGREE. A. Generally speaking, most fishers in my community can be trusted.	[ ] Strongly Agree [ ] Agree [ ] Disagree [ ] Strongly Disagree [ ] Refused to Answer
Philippines	AYUNGON	Sustainable Livelihoods	Social Trust	Social Trust	most_fishers_in_my_community_will_follow_the_rules_and_regulations_set_forth_for_our_fisheries	Most fishers in my community will follow the rules and regulations set forth for our fisheries.	1-10 scale of agreement with statement, 10 best
Philippines	BINDOY_	Sustainable Livelihoods	Social Trust	Social Trust	most_fishers_in_my_community_will_follow_the_rules_and_regulations_set_forth_for_our_fisheries	Most fishers in my community will follow the rules and regulations set forth for our fisheries.	1-10 scale of agreement with statement, 10 best
Philippines	CULASI_	Sustainable Fishing Practices	BC - Licensing	Licensing	21_over_the_past_6_months_which_of_the_following_options_best_describe_you_about_fisherfolk_registration_fish_r_converted	(21). Over the past 6 months, which of the following options best describe you about fisherfolk registration (Fish-R)?	[ ] I do not know about fisher registration [ ] I am considering applying for fisherfolk registration [ ] I intend to apply for a fisherfolk registration [ ] I have applied for a fisherfolk registration [ ] I have renewed my fisherfolk registration
Philippines	DAPACOR	Sustainable Fishing Practices	BC - Licensing	Licensing	21_over_the_past_6_months_which_of_the_following_options_best_describe_you_about_fisherfolk_registration_fish_r_converted	(21). Over the past 6 months, which of the following options best describe you about fisherfolk registration (Fish-R)?	[ ] I do not know about fisher registration [ ] I am considering applying for fisherfolk registration [ ] I intend to apply for a fisherfolk registration [ ] I have applied for a fisherfolk registration [ ] I have renewed my fisherfolk registration
Philippines	DCARMEN	Sustainable Fishing Practices	BC - Licensing	Licensing	21_over_the_past_6_months_which_of_the_following_options_best_describe_you_about_fisherfolk_registration_fish_r_converted	(21). Over the past 6 months, which of the following options best describe you about fisherfolk registration (Fish-R)?	[ ] I do not know about fisher registration [ ] I am considering applying for fisherfolk registration [ ] I intend to apply for a fisherfolk registration [ ] I have applied for a fisherfolk registration [ ] I have renewed my fisherfolk registration
Philippines	GUBATRA	Sustainable Fishing Practices	BC - Licensing	Licensing	21_over_the_past_6_months_which_of_the_following_options_best_describe_you_about_fisherfolk_registration_fish_r_converted	(21). Over the past 6 months, which of the following options best describe you about fisherfolk registration (Fish-R)?	[ ] I do not know about fisher registration [ ] I am considering applying for fisherfolk registration [ ] I intend to apply for a fisherfolk registration [ ] I have applied for a fisherfolk registration [ ] I have renewed my fisherfolk registration
Philippines	LIBERTA	Sustainable Fishing Practices	BC - Licensing	Licensing	21_over_the_past_6_months_which_of_the_following_options_best_describe_you_about_fisherfolk_registration_fish_r_converted	(21). Over the past 6 months, which of the following options best describe you about fisherfolk registration (Fish-R)?	[ ] I do not know about fisher registration [ ] I am considering applying for fisherfolk registration [ ] I intend to apply for a fisherfolk registration [ ] I have applied for a fisherfolk registration [ ] I have renewed my fisherfolk registration
Philippines	LOOCBAH	Sustainable Fishing Practices	BC - Licensing	Licensing	21_over_the_past_6_months_which_of_the_following_options_best_describe_you_about_fisherfolk_registration_fish_r_converted	(21). Over the past 6 months, which of the following options best describe you about fisherfolk registration (Fish-R)?	[ ] I do not know about fisher registration [ ] I am considering applying for fisherfolk registration [ ] I intend to apply for a fisherfolk registration [ ] I have applied for a fisherfolk registration [ ] I have renewed my fisherfolk registration
Philippines	LUBANG_	Sustainable Fishing Practices	BC - Licensing	Licensing	21_over_the_past_6_months_which_of_the_following_options_best_describe_you_about_fisherfolk_registration_fish_r_converted	(21). Over the past 6 months, which of the following options best describe you about fisherfolk registration (Fish-R)?	[ ] I do not know about fisher registration [ ] I am considering applying for fisherfolk registration [ ] I intend to apply for a fisherfolk registration [ ] I have applied for a fisherfolk registration [ ] I have renewed my fisherfolk registration
Philippines	MANJUYO	Sustainable Fishing Practices	BC - Licensing	Licensing	21_over_the_past_6_months_which_of_the_following_options_best_describe_you_about_fisherfolk_registration_fish_r_converted	(21). Over the past 6 months, which of the following options best describe you about fisherfolk registration (Fish-R)?	[ ] I do not know about fisher registration [ ] I am considering applying for fisherfolk registration [ ] I intend to apply for a fisherfolk registration [ ] I have applied for a fisherfolk registration [ ] I have renewed my fisherfolk registration
Philippines	MASINLO	Sustainable Fishing Practices	BC - Licensing	Licensing	21_over_the_past_6_months_which_of_the_following_options_best_describe_you_about_fisherfolk_registration_fish_r_converted	(21). Over the past 6 months, which of the following options best describe you about fisherfolk registration (Fish-R)?	[ ] I do not know about fisher registration [ ] I am considering applying for fisherfolk registration [ ] I intend to apply for a fisherfolk registration [ ] I have applied for a fisherfolk registration [ ] I have renewed my fisherfolk registration
Philippines	MERCEDE	Sustainable Fishing Practices	BC - Licensing	Licensing	21_over_the_past_6_months_which_of_the_following_options_best_describe_you_about_fisherfolk_registration_fish_r_converted	(21). Over the past 6 months, which of the following options best describe you about fisherfolk registration (Fish-R)?	[ ] I do not know about fisher registration [ ] I am considering applying for fisherfolk registration [ ] I intend to apply for a fisherfolk registration [ ] I have applied for a fisherfolk registration [ ] I have renewed my fisherfolk registration
Philippines	SCARLOS	Sustainable Fishing Practices	BC - Licensing	Licensing	21_over_the_past_6_months_which_of_the_following_options_best_describe_you_about_fisherfolk_registration_fish_r_converted	(21). Over the past 6 months, which of the following options best describe you about fisherfolk registration (Fish-R)?	[ ] I do not know about fisher registration [ ] I am considering applying for fisherfolk registration [ ] I intend to apply for a fisherfolk registration [ ] I have applied for a fisherfolk registration [ ] I have renewed my fisherfolk registration
Philippines	TAYASAN	Sustainable Fishing Practices	BC - Licensing	Licensing	21_over_the_past_6_months_which_of_the_following_options_best_describe_you_about_fisherfolk_registration_fish_r_converted	(21). Over the past 6 months, which of the following options best describe you about fisherfolk registration (Fish-R)?	[ ] I do not know about fisher registration [ ] I am considering applying for fisherfolk registration [ ] I intend to apply for a fisherfolk registration [ ] I have applied for a fisherfolk registration [ ] I have renewed my fisherfolk registration
Philippines	CULASI_	Sustainable Fishing Practices	BC - Catch Reporting	Catch Reporting	24_over_the_past_6_months_which_of_the_following_options_best_describe_you_about_measuring_your_catch_and_reporting_it_converted	(24). Over the past 6 months, which of the following options best describe you about measuring your catch and reporrting it?	[ ] I have never considered measuring my catch and reporting it [ ] I am considering measuring my catch and reporting it [ ] I intend to measure my catch and reporting it [ ] I have currently oarticipated in catch reporting and reporting
Philippines	DAPACOR	Sustainable Fishing Practices	BC - Catch Reporting	Catch Reporting	24_over_the_past_6_months_which_of_the_following_options_best_describe_you_about_measuring_your_catch_and_reporting_it_converted	(24). Over the past 6 months, which of the following options best describe you about measuring your catch and reporrting it?	[ ] I have never considered measuring my catch and reporting it [ ] I am considering measuring my catch and reporting it [ ] I intend to measure my catch and reporting it [ ] I have currently oarticipated in catch reporting and reporting
Philippines	DCARMEN	Sustainable Fishing Practices	BC - Catch Reporting	Catch Reporting	24_over_the_past_6_months_which_of_the_following_options_best_describe_you_about_measuring_your_catch_and_reporting_it_converted	(24). Over the past 6 months, which of the following options best describe you about measuring your catch and reporrting it?	[ ] I have never considered measuring my catch and reporting it [ ] I am considering measuring my catch and reporting it [ ] I intend to measure my catch and reporting it [ ] I have currently oarticipated in catch reporting and reporting
Philippines	GUBATRA	Sustainable Fishing Practices	BC - Catch Reporting	Catch Reporting	24_over_the_past_6_months_which_of_the_following_options_best_describe_you_about_measuring_your_catch_and_reporting_it_converted	(24). Over the past 6 months, which of the following options best describe you about measuring your catch and reporrting it?	[ ] I have never considered measuring my catch and reporting it [ ] I am considering measuring my catch and reporting it [ ] I intend to measure my catch and reporting it [ ] I have currently oarticipated in catch reporting and reporting
Philippines	LIBERTA	Sustainable Fishing Practices	BC - Catch Reporting	Catch Reporting	24_over_the_past_6_months_which_of_the_following_options_best_describe_you_about_measuring_your_catch_and_reporting_it_converted	(24). Over the past 6 months, which of the following options best describe you about measuring your catch and reporrting it?	[ ] I have never considered measuring my catch and reporting it [ ] I am considering measuring my catch and reporting it [ ] I intend to measure my catch and reporting it [ ] I have currently oarticipated in catch reporting and reporting
Philippines	LOOCBAH	Sustainable Fishing Practices	BC - Catch Reporting	Catch Reporting	24_over_the_past_6_months_which_of_the_following_options_best_describe_you_about_measuring_your_catch_and_reporting_it_converted	(24). Over the past 6 months, which of the following options best describe you about measuring your catch and reporrting it?	[ ] I have never considered measuring my catch and reporting it [ ] I am considering measuring my catch and reporting it [ ] I intend to measure my catch and reporting it [ ] I have currently oarticipated in catch reporting and reporting
Philippines	LUBANG_	Sustainable Fishing Practices	BC - Catch Reporting	Catch Reporting	24_over_the_past_6_months_which_of_the_following_options_best_describe_you_about_measuring_your_catch_and_reporting_it_converted	(24). Over the past 6 months, which of the following options best describe you about measuring your catch and reporrting it?	[ ] I have never considered measuring my catch and reporting it [ ] I am considering measuring my catch and reporting it [ ] I intend to measure my catch and reporting it [ ] I have currently oarticipated in catch reporting and reporting
Philippines	MANJUYO	Sustainable Fishing Practices	BC - Catch Reporting	Catch Reporting	24_over_the_past_6_months_which_of_the_following_options_best_describe_you_about_measuring_your_catch_and_reporting_it_converted	(24). Over the past 6 months, which of the following options best describe you about measuring your catch and reporrting it?	[ ] I have never considered measuring my catch and reporting it [ ] I am considering measuring my catch and reporting it [ ] I intend to measure my catch and reporting it [ ] I have currently oarticipated in catch reporting and reporting
Philippines	MASINLO	Sustainable Fishing Practices	BC - Catch Reporting	Catch Reporting	24_over_the_past_6_months_which_of_the_following_options_best_describe_you_about_measuring_your_catch_and_reporting_it_converted	(24). Over the past 6 months, which of the following options best describe you about measuring your catch and reporrting it?	[ ] I have never considered measuring my catch and reporting it [ ] I am considering measuring my catch and reporting it [ ] I intend to measure my catch and reporting it [ ] I have currently oarticipated in catch reporting and reporting
Philippines	MERCEDE	Sustainable Fishing Practices	BC - Catch Reporting	Catch Reporting	24_over_the_past_6_months_which_of_the_following_options_best_describe_you_about_measuring_your_catch_and_reporting_it_converted	(24). Over the past 6 months, which of the following options best describe you about measuring your catch and reporrting it?	[ ] I have never considered measuring my catch and reporting it [ ] I am considering measuring my catch and reporting it [ ] I intend to measure my catch and reporting it [ ] I have currently oarticipated in catch reporting and reporting
Philippines	SCARLOS	Sustainable Fishing Practices	BC - Catch Reporting	Catch Reporting	24_over_the_past_6_months_which_of_the_following_options_best_describe_you_about_measuring_your_catch_and_reporting_it_converted	(24). Over the past 6 months, which of the following options best describe you about measuring your catch and reporrting it?	[ ] I have never considered measuring my catch and reporting it [ ] I am considering measuring my catch and reporting it [ ] I intend to measure my catch and reporting it [ ] I have currently oarticipated in catch reporting and reporting
Philippines	TAYASAN	Sustainable Fishing Practices	BC - Catch Reporting	Catch Reporting	24_over_the_past_6_months_which_of_the_following_options_best_describe_you_about_measuring_your_catch_and_reporting_it_converted	(24). Over the past 6 months, which of the following options best describe you about measuring your catch and reporrting it?	[ ] I have never considered measuring my catch and reporting it [ ] I am considering measuring my catch and reporting it [ ] I intend to measure my catch and reporting it [ ] I have currently oarticipated in catch reporting and reporting
Philippines	CULASI_	Sustainable Fishing Practices	BC - Management Participation	Management Participation	25_over_the_past_6_months_which_of_the_following_best_describes_you_about_attending_discussing_and_meetings_on_fisheries_management_converted	(25). Over the past 6 months, which of the following best describes you about attending discussing and meetings on fisheries management?	[ ] I do not know about the discussions and meeting on fisheries management [ ] I am considering n participating discussions and meetings on fisheries management [ ] I intend to participate in discussion and meetings on fisheries management [ ] I have already participating in discussions and meetings on fisheries management
Philippines	DAPACOR	Sustainable Fishing Practices	BC - Management Participation	Management Participation	25_over_the_past_6_months_which_of_the_following_best_describes_you_about_attending_discussing_and_meetings_on_fisheries_management_converted	(25). Over the past 6 months, which of the following best describes you about attending discussing and meetings on fisheries management?	[ ] I do not know about the discussions and meeting on fisheries management [ ] I am considering n participating discussions and meetings on fisheries management [ ] I intend to participate in discussion and meetings on fisheries management [ ] I have already participating in discussions and meetings on fisheries management
Philippines	DCARMEN	Sustainable Fishing Practices	BC - Management Participation	Management Participation	25_over_the_past_6_months_which_of_the_following_best_describes_you_about_attending_discussing_and_meetings_on_fisheries_management_converted	(25). Over the past 6 months, which of the following best describes you about attending discussing and meetings on fisheries management?	[ ] I do not know about the discussions and meeting on fisheries management [ ] I am considering n participating discussions and meetings on fisheries management [ ] I intend to participate in discussion and meetings on fisheries management [ ] I have already participating in discussions and meetings on fisheries management
Philippines	GUBATRA	Sustainable Fishing Practices	BC - Management Participation	Management Participation	25_over_the_past_6_months_which_of_the_following_best_describes_you_about_attending_discussing_and_meetings_on_fisheries_management_converted	(25). Over the past 6 months, which of the following best describes you about attending discussing and meetings on fisheries management?	[ ] I do not know about the discussions and meeting on fisheries management [ ] I am considering n participating discussions and meetings on fisheries management [ ] I intend to participate in discussion and meetings on fisheries management [ ] I have already participating in discussions and meetings on fisheries management
Philippines	LIBERTA	Sustainable Fishing Practices	BC - Management Participation	Management Participation	25_over_the_past_6_months_which_of_the_following_best_describes_you_about_attending_discussing_and_meetings_on_fisheries_management_converted	(25). Over the past 6 months, which of the following best describes you about attending discussing and meetings on fisheries management?	[ ] I do not know about the discussions and meeting on fisheries management [ ] I am considering n participating discussions and meetings on fisheries management [ ] I intend to participate in discussion and meetings on fisheries management [ ] I have already participating in discussions and meetings on fisheries management
Philippines	LOOCBAH	Sustainable Fishing Practices	BC - Management Participation	Management Participation	25_over_the_past_6_months_which_of_the_following_best_describes_you_about_attending_discussing_and_meetings_on_fisheries_management_converted	(25). Over the past 6 months, which of the following best describes you about attending discussing and meetings on fisheries management?	[ ] I do not know about the discussions and meeting on fisheries management [ ] I am considering n participating discussions and meetings on fisheries management [ ] I intend to participate in discussion and meetings on fisheries management [ ] I have already participating in discussions and meetings on fisheries management
Philippines	LUBANG_	Sustainable Fishing Practices	BC - Management Participation	Management Participation	25_over_the_past_6_months_which_of_the_following_best_describes_you_about_attending_discussing_and_meetings_on_fisheries_management_converted	(25). Over the past 6 months, which of the following best describes you about attending discussing and meetings on fisheries management?	[ ] I do not know about the discussions and meeting on fisheries management [ ] I am considering n participating discussions and meetings on fisheries management [ ] I intend to participate in discussion and meetings on fisheries management [ ] I have already participating in discussions and meetings on fisheries management
Philippines	MANJUYO	Sustainable Fishing Practices	BC - Management Participation	Management Participation	25_over_the_past_6_months_which_of_the_following_best_describes_you_about_attending_discussing_and_meetings_on_fisheries_management_converted	(25). Over the past 6 months, which of the following best describes you about attending discussing and meetings on fisheries management?	[ ] I do not know about the discussions and meeting on fisheries management [ ] I am considering n participating discussions and meetings on fisheries management [ ] I intend to participate in discussion and meetings on fisheries management [ ] I have already participating in discussions and meetings on fisheries management
Philippines	MASINLO	Sustainable Fishing Practices	BC - Management Participation	Management Participation	25_over_the_past_6_months_which_of_the_following_best_describes_you_about_attending_discussing_and_meetings_on_fisheries_management_converted	(25). Over the past 6 months, which of the following best describes you about attending discussing and meetings on fisheries management?	[ ] I do not know about the discussions and meeting on fisheries management [ ] I am considering n participating discussions and meetings on fisheries management [ ] I intend to participate in discussion and meetings on fisheries management [ ] I have already participating in discussions and meetings on fisheries management
Philippines	MERCEDE	Sustainable Fishing Practices	BC - Management Participation	Management Participation	25_over_the_past_6_months_which_of_the_following_best_describes_you_about_attending_discussing_and_meetings_on_fisheries_management_converted	(25). Over the past 6 months, which of the following best describes you about attending discussing and meetings on fisheries management?	[ ] I do not know about the discussions and meeting on fisheries management [ ] I am considering n participating discussions and meetings on fisheries management [ ] I intend to participate in discussion and meetings on fisheries management [ ] I have already participating in discussions and meetings on fisheries management
Philippines	SCARLOS	Sustainable Fishing Practices	BC - Management Participation	Management Participation	25_over_the_past_6_months_which_of_the_following_best_describes_you_about_attending_discussing_and_meetings_on_fisheries_management_converted	(25). Over the past 6 months, which of the following best describes you about attending discussing and meetings on fisheries management?	[ ] I do not know about the discussions and meeting on fisheries management [ ] I am considering n participating discussions and meetings on fisheries management [ ] I intend to participate in discussion and meetings on fisheries management [ ] I have already participating in discussions and meetings on fisheries management
Philippines	TAYASAN	Sustainable Fishing Practices	BC - Management Participation	Management Participation	25_over_the_past_6_months_which_of_the_following_best_describes_you_about_attending_discussing_and_meetings_on_fisheries_management_converted	(25). Over the past 6 months, which of the following best describes you about attending discussing and meetings on fisheries management?	[ ] I do not know about the discussions and meeting on fisheries management [ ] I am considering n participating discussions and meetings on fisheries management [ ] I intend to participate in discussion and meetings on fisheries management [ ] I have already participating in discussions and meetings on fisheries management
Philippines	CULASI_	Sustainable Fishing Practices	BC - NTZ Compliance	NTZ Compliance	26_over_the_past_6_months_which_of_the_following_options_best_describes_you_about_following_complying_to_fishing_rules_and_regulations_of_the_management_access_sanctuary_converted	(26). Over the past 6 months, which of the following options best describes you about following/complying to fishing rules and regulations of the management access + sanctuary?	[ ] I do know about the fishing policies of MAA+S [ ] I am considering in complying with the fishing policies of MAA+S [ ] I intend in complying with the fishing policies of MAA+S [ ] I am complying with the fishing policies of MAA+S
Philippines	DAPACOR	Sustainable Fishing Practices	BC - NTZ Compliance	NTZ Compliance	26_over_the_past_6_months_which_of_the_following_options_best_describes_you_about_following_complying_to_fishing_rules_and_regulations_of_the_management_access_sanctuary_converted	(26). Over the past 6 months, which of the following options best describes you about following/complying to fishing rules and regulations of the management access + sanctuary?	[ ] I do know about the fishing policies of MAA+S [ ] I am considering in complying with the fishing policies of MAA+S [ ] I intend in complying with the fishing policies of MAA+S [ ] I am complying with the fishing policies of MAA+S
Philippines	DCARMEN	Sustainable Fishing Practices	BC - NTZ Compliance	NTZ Compliance	26_over_the_past_6_months_which_of_the_following_options_best_describes_you_about_following_complying_to_fishing_rules_and_regulations_of_the_management_access_sanctuary_converted	(26). Over the past 6 months, which of the following options best describes you about following/complying to fishing rules and regulations of the management access + sanctuary?	[ ] I do know about the fishing policies of MAA+S [ ] I am considering in complying with the fishing policies of MAA+S [ ] I intend in complying with the fishing policies of MAA+S [ ] I am complying with the fishing policies of MAA+S
Philippines	GUBATRA	Sustainable Fishing Practices	BC - NTZ Compliance	NTZ Compliance	26_over_the_past_6_months_which_of_the_following_options_best_describes_you_about_following_complying_to_fishing_rules_and_regulations_of_the_management_access_sanctuary_converted	(26). Over the past 6 months, which of the following options best describes you about following/complying to fishing rules and regulations of the management access + sanctuary?	[ ] I do know about the fishing policies of MAA+S [ ] I am considering in complying with the fishing policies of MAA+S [ ] I intend in complying with the fishing policies of MAA+S [ ] I am complying with the fishing policies of MAA+S
Philippines	LIBERTA	Sustainable Fishing Practices	BC - NTZ Compliance	NTZ Compliance	26_over_the_past_6_months_which_of_the_following_options_best_describes_you_about_following_complying_to_fishing_rules_and_regulations_of_the_management_access_sanctuary_converted	(26). Over the past 6 months, which of the following options best describes you about following/complying to fishing rules and regulations of the management access + sanctuary?	[ ] I do know about the fishing policies of MAA+S [ ] I am considering in complying with the fishing policies of MAA+S [ ] I intend in complying with the fishing policies of MAA+S [ ] I am complying with the fishing policies of MAA+S
Philippines	LOOCBAH	Sustainable Fishing Practices	BC - NTZ Compliance	NTZ Compliance	26_over_the_past_6_months_which_of_the_following_options_best_describes_you_about_following_complying_to_fishing_rules_and_regulations_of_the_management_access_sanctuary_converted	(26). Over the past 6 months, which of the following options best describes you about following/complying to fishing rules and regulations of the management access + sanctuary?	[ ] I do know about the fishing policies of MAA+S [ ] I am considering in complying with the fishing policies of MAA+S [ ] I intend in complying with the fishing policies of MAA+S [ ] I am complying with the fishing policies of MAA+S
Philippines	LUBANG_	Sustainable Fishing Practices	BC - NTZ Compliance	NTZ Compliance	26_over_the_past_6_months_which_of_the_following_options_best_describes_you_about_following_complying_to_fishing_rules_and_regulations_of_the_management_access_sanctuary_converted	(26). Over the past 6 months, which of the following options best describes you about following/complying to fishing rules and regulations of the management access + sanctuary?	[ ] I do know about the fishing policies of MAA+S [ ] I am considering in complying with the fishing policies of MAA+S [ ] I intend in complying with the fishing policies of MAA+S [ ] I am complying with the fishing policies of MAA+S
Philippines	MANJUYO	Sustainable Fishing Practices	BC - NTZ Compliance	NTZ Compliance	26_over_the_past_6_months_which_of_the_following_options_best_describes_you_about_following_complying_to_fishing_rules_and_regulations_of_the_management_access_sanctuary_converted	(26). Over the past 6 months, which of the following options best describes you about following/complying to fishing rules and regulations of the management access + sanctuary?	[ ] I do know about the fishing policies of MAA+S [ ] I am considering in complying with the fishing policies of MAA+S [ ] I intend in complying with the fishing policies of MAA+S [ ] I am complying with the fishing policies of MAA+S
Philippines	MASINLO	Sustainable Fishing Practices	BC - NTZ Compliance	NTZ Compliance	26_over_the_past_6_months_which_of_the_following_options_best_describes_you_about_following_complying_to_fishing_rules_and_regulations_of_the_management_access_sanctuary_converted	(26). Over the past 6 months, which of the following options best describes you about following/complying to fishing rules and regulations of the management access + sanctuary?	[ ] I do know about the fishing policies of MAA+S [ ] I am considering in complying with the fishing policies of MAA+S [ ] I intend in complying with the fishing policies of MAA+S [ ] I am complying with the fishing policies of MAA+S
Philippines	MERCEDE	Sustainable Fishing Practices	BC - NTZ Compliance	NTZ Compliance	26_over_the_past_6_months_which_of_the_following_options_best_describes_you_about_following_complying_to_fishing_rules_and_regulations_of_the_management_access_sanctuary_converted	(26). Over the past 6 months, which of the following options best describes you about following/complying to fishing rules and regulations of the management access + sanctuary?	[ ] I do know about the fishing policies of MAA+S [ ] I am considering in complying with the fishing policies of MAA+S [ ] I intend in complying with the fishing policies of MAA+S [ ] I am complying with the fishing policies of MAA+S
Philippines	SCARLOS	Sustainable Fishing Practices	BC - NTZ Compliance	NTZ Compliance	26_over_the_past_6_months_which_of_the_following_options_best_describes_you_about_following_complying_to_fishing_rules_and_regulations_of_the_management_access_sanctuary_converted	(26). Over the past 6 months, which of the following options best describes you about following/complying to fishing rules and regulations of the management access + sanctuary?	[ ] I do know about the fishing policies of MAA+S [ ] I am considering in complying with the fishing policies of MAA+S [ ] I intend in complying with the fishing policies of MAA+S [ ] I am complying with the fishing policies of MAA+S
Philippines	TAYASAN	Sustainable Fishing Practices	BC - NTZ Compliance	NTZ Compliance	26_over_the_past_6_months_which_of_the_following_options_best_describes_you_about_following_complying_to_fishing_rules_and_regulations_of_the_management_access_sanctuary_converted	(26). Over the past 6 months, which of the following options best describes you about following/complying to fishing rules and regulations of the management access + sanctuary?	[ ] I do know about the fishing policies of MAA+S [ ] I am considering in complying with the fishing policies of MAA+S [ ] I intend in complying with the fishing policies of MAA+S [ ] I am complying with the fishing policies of MAA+S
Philippines	BINDOY_	Sustainable Fishing Practices	BC - Management Participation	Management Participation	are_you_a_member_of_a_fishermans_association_in_your_barangay_converted	Are you a member of a Fisherman's Association in your barangay?	[ ] Yes [ ] No [ ] No Answer
Philippines	CULASI_	Sustainable Fishing Practices	BC - Catch Reporting	Catch Reporting	c_reporting_my_catch_converted	(27). In the past 6 months, please tell me if you have done the following actions: Reporting my catch	[ ] Yes [ ] No [ ] No Answer
Philippines	DAPACOR	Sustainable Fishing Practices	BC - Catch Reporting	Catch Reporting	c_reporting_my_catch_converted	(27). In the past 6 months, please tell me if you have done the following actions: Reporting my catch	[ ] Yes [ ] No [ ] No Answer
Philippines	DCARMEN	Sustainable Fishing Practices	BC - Catch Reporting	Catch Reporting	c_reporting_my_catch_converted	(27). In the past 6 months, please tell me if you have done the following actions: Reporting my catch	[ ] Yes [ ] No [ ] No Answer
Philippines	GUBATRA	Sustainable Fishing Practices	BC - Catch Reporting	Catch Reporting	c_reporting_my_catch_converted	(27). In the past 6 months, please tell me if you have done the following actions: Reporting my catch	[ ] Yes [ ] No [ ] No Answer
Philippines	LIBERTA	Sustainable Fishing Practices	BC - Catch Reporting	Catch Reporting	c_reporting_my_catch_converted	(27). In the past 6 months, please tell me if you have done the following actions: Reporting my catch	[ ] Yes [ ] No [ ] No Answer
Philippines	LOOCBAH	Sustainable Fishing Practices	BC - Catch Reporting	Catch Reporting	c_reporting_my_catch_converted	(27). In the past 6 months, please tell me if you have done the following actions: Reporting my catch	[ ] Yes [ ] No [ ] No Answer
Philippines	LUBANG_	Sustainable Fishing Practices	BC - Catch Reporting	Catch Reporting	c_reporting_my_catch_converted	(27). In the past 6 months, please tell me if you have done the following actions: Reporting my catch	[ ] Yes [ ] No [ ] No Answer
Philippines	MANJUYO	Sustainable Fishing Practices	BC - Catch Reporting	Catch Reporting	c_reporting_my_catch_converted	(27). In the past 6 months, please tell me if you have done the following actions: Reporting my catch	[ ] Yes [ ] No [ ] No Answer
Philippines	MASINLO	Sustainable Fishing Practices	BC - Catch Reporting	Catch Reporting	c_reporting_my_catch_converted	(27). In the past 6 months, please tell me if you have done the following actions: Reporting my catch	[ ] Yes [ ] No [ ] No Answer
Philippines	MERCEDE	Sustainable Fishing Practices	BC - Catch Reporting	Catch Reporting	c_reporting_my_catch_converted	(27). In the past 6 months, please tell me if you have done the following actions: Reporting my catch	[ ] Yes [ ] No [ ] No Answer
Philippines	SCARLOS	Sustainable Fishing Practices	BC - Catch Reporting	Catch Reporting	c_reporting_my_catch_converted	(27). In the past 6 months, please tell me if you have done the following actions: Reporting my catch	[ ] Yes [ ] No [ ] No Answer
Philippines	TAYASAN	Sustainable Fishing Practices	BC - Catch Reporting	Catch Reporting	c_reporting_my_catch_converted	(27). In the past 6 months, please tell me if you have done the following actions: Reporting my catch	[ ] Yes [ ] No [ ] No Answer
Philippines	AYUNGON	Sustainable Fishing Practices	BC - Catch Reporting	Catch Reporting	catch_monitoring_and_reporting_over_the_past_12_months_converted	23C. Which of the following options best describes you? Over the past 12 months: catch monitoring and reporting.	I intend to participate in the catch monitoring and reporting, I have never considered in participating the catch monitoring and reporting, I intend to participate in the catch monitoring and reportingand I have discussed my intention to participate the catch monitoring and reporting with other fisherfolks, I have currently participated in the catch monitoring and reporting. I am considering to p…
Philippines	BINDOY_	Sustainable Fishing Practices	BC - Catch Reporting	Catch Reporting	catch_monitoring_and_reporting_over_the_past_12_months_converted	23C. Which of the following options best describes you? Over the past 12 months: catch monitoring and reporting.	I intend to participate in the catch monitoring and reporting, I have never considered in participating the catch monitoring and reporting, I intend to participate in the catch monitoring and reportingand I have discussed my intention to participate the catch monitoring and reporting with other fisherfolks, I have currently participated in the catch monitoring and reporting. I am considering to p…
Philippines	CULASI_	Sustainable Fishing Practices	BC - Management Participation	Management Participation	d_attending_meetings_and_consultations_about_fisheries_converted	(27). In the past 6 months, please tell me if you have done the following actions: D. Attending meetings and consultations about fisheries	[ ] Yes [ ] No [ ] No Answer
Philippines	DAPACOR	Sustainable Fishing Practices	BC - Management Participation	Management Participation	d_attending_meetings_and_consultations_about_fisheries_converted	(27). In the past 6 months, please tell me if you have done the following actions: D. Attending meetings and consultations about fisheries	[ ] Yes [ ] No [ ] No Answer
Philippines	DCARMEN	Sustainable Fishing Practices	BC - Management Participation	Management Participation	d_attending_meetings_and_consultations_about_fisheries_converted	(27). In the past 6 months, please tell me if you have done the following actions: D. Attending meetings and consultations about fisheries	[ ] Yes [ ] No [ ] No Answer
Philippines	GUBATRA	Sustainable Fishing Practices	BC - Management Participation	Management Participation	d_attending_meetings_and_consultations_about_fisheries_converted	(27). In the past 6 months, please tell me if you have done the following actions: D. Attending meetings and consultations about fisheries	[ ] Yes [ ] No [ ] No Answer
Philippines	LIBERTA	Sustainable Fishing Practices	BC - Management Participation	Management Participation	d_attending_meetings_and_consultations_about_fisheries_converted	(27). In the past 6 months, please tell me if you have done the following actions: D. Attending meetings and consultations about fisheries	[ ] Yes [ ] No [ ] No Answer
Philippines	LOOCBAH	Sustainable Fishing Practices	BC - Management Participation	Management Participation	d_attending_meetings_and_consultations_about_fisheries_converted	(27). In the past 6 months, please tell me if you have done the following actions: D. Attending meetings and consultations about fisheries	[ ] Yes [ ] No [ ] No Answer
Philippines	LUBANG_	Sustainable Fishing Practices	BC - Management Participation	Management Participation	d_attending_meetings_and_consultations_about_fisheries_converted	(27). In the past 6 months, please tell me if you have done the following actions: D. Attending meetings and consultations about fisheries	[ ] Yes [ ] No [ ] No Answer
Philippines	MANJUYO	Sustainable Fishing Practices	BC - Management Participation	Management Participation	d_attending_meetings_and_consultations_about_fisheries_converted	(27). In the past 6 months, please tell me if you have done the following actions: D. Attending meetings and consultations about fisheries	[ ] Yes [ ] No [ ] No Answer
Philippines	MASINLO	Sustainable Fishing Practices	BC - Management Participation	Management Participation	d_attending_meetings_and_consultations_about_fisheries_converted	(27). In the past 6 months, please tell me if you have done the following actions: D. Attending meetings and consultations about fisheries	[ ] Yes [ ] No [ ] No Answer
Philippines	MERCEDE	Sustainable Fishing Practices	BC - Management Participation	Management Participation	d_attending_meetings_and_consultations_about_fisheries_converted	(27). In the past 6 months, please tell me if you have done the following actions: D. Attending meetings and consultations about fisheries	[ ] Yes [ ] No [ ] No Answer
Philippines	SCARLOS	Sustainable Fishing Practices	BC - Management Participation	Management Participation	d_attending_meetings_and_consultations_about_fisheries_converted	(27). In the past 6 months, please tell me if you have done the following actions: D. Attending meetings and consultations about fisheries	[ ] Yes [ ] No [ ] No Answer
Philippines	TAYASAN	Sustainable Fishing Practices	BC - Management Participation	Management Participation	d_attending_meetings_and_consultations_about_fisheries_converted	(27). In the past 6 months, please tell me if you have done the following actions: D. Attending meetings and consultations about fisheries	[ ] Yes [ ] No [ ] No Answer
Philippines	CULASI_	Sustainable Fishing Practices	BC - TURF Compliance	TURF Compliance	e_use_of_allowed_fishing_gear_in_designated_area_outside_the_marine_sanctuaries_converted	(27). In the past 6 months, please tell me if you have done the following actions: E. Use of allowed fishing gear in designated area outside the marine sanctuaries	[ ] Yes [ ] No [ ] No Answer
Philippines	DAPACOR	Sustainable Fishing Practices	BC - TURF Compliance	TURF Compliance	e_use_of_allowed_fishing_gear_in_designated_area_outside_the_marine_sanctuaries_converted	(27). In the past 6 months, please tell me if you have done the following actions: E. Use of allowed fishing gear in designated area outside the marine sanctuaries	[ ] Yes [ ] No [ ] No Answer
Philippines	DCARMEN	Sustainable Fishing Practices	BC - TURF Compliance	TURF Compliance	e_use_of_allowed_fishing_gear_in_designated_area_outside_the_marine_sanctuaries_converted	(27). In the past 6 months, please tell me if you have done the following actions: E. Use of allowed fishing gear in designated area outside the marine sanctuaries	[ ] Yes [ ] No [ ] No Answer
Philippines	GUBATRA	Sustainable Fishing Practices	BC - TURF Compliance	TURF Compliance	e_use_of_allowed_fishing_gear_in_designated_area_outside_the_marine_sanctuaries_converted	(27). In the past 6 months, please tell me if you have done the following actions: E. Use of allowed fishing gear in designated area outside the marine sanctuaries	[ ] Yes [ ] No [ ] No Answer
Philippines	LIBERTA	Sustainable Fishing Practices	BC - TURF Compliance	TURF Compliance	e_use_of_allowed_fishing_gear_in_designated_area_outside_the_marine_sanctuaries_converted	(27). In the past 6 months, please tell me if you have done the following actions: E. Use of allowed fishing gear in designated area outside the marine sanctuaries	[ ] Yes [ ] No [ ] No Answer
Philippines	LOOCBAH	Sustainable Fishing Practices	BC - TURF Compliance	TURF Compliance	e_use_of_allowed_fishing_gear_in_designated_area_outside_the_marine_sanctuaries_converted	(27). In the past 6 months, please tell me if you have done the following actions: E. Use of allowed fishing gear in designated area outside the marine sanctuaries	[ ] Yes [ ] No [ ] No Answer
Philippines	LUBANG_	Sustainable Fishing Practices	BC - TURF Compliance	TURF Compliance	e_use_of_allowed_fishing_gear_in_designated_area_outside_the_marine_sanctuaries_converted	(27). In the past 6 months, please tell me if you have done the following actions: E. Use of allowed fishing gear in designated area outside the marine sanctuaries	[ ] Yes [ ] No [ ] No Answer
Philippines	MANJUYO	Sustainable Fishing Practices	BC - TURF Compliance	TURF Compliance	e_use_of_allowed_fishing_gear_in_designated_area_outside_the_marine_sanctuaries_converted	(27). In the past 6 months, please tell me if you have done the following actions: E. Use of allowed fishing gear in designated area outside the marine sanctuaries	[ ] Yes [ ] No [ ] No Answer
Philippines	MASINLO	Sustainable Fishing Practices	BC - TURF Compliance	TURF Compliance	e_use_of_allowed_fishing_gear_in_designated_area_outside_the_marine_sanctuaries_converted	(27). In the past 6 months, please tell me if you have done the following actions: E. Use of allowed fishing gear in designated area outside the marine sanctuaries	[ ] Yes [ ] No [ ] No Answer
Philippines	MERCEDE	Sustainable Fishing Practices	BC - TURF Compliance	TURF Compliance	e_use_of_allowed_fishing_gear_in_designated_area_outside_the_marine_sanctuaries_converted	(27). In the past 6 months, please tell me if you have done the following actions: E. Use of allowed fishing gear in designated area outside the marine sanctuaries	[ ] Yes [ ] No [ ] No Answer
Philippines	SCARLOS	Sustainable Fishing Practices	BC - TURF Compliance	TURF Compliance	e_use_of_allowed_fishing_gear_in_designated_area_outside_the_marine_sanctuaries_converted	(27). In the past 6 months, please tell me if you have done the following actions: E. Use of allowed fishing gear in designated area outside the marine sanctuaries	[ ] Yes [ ] No [ ] No Answer
Philippines	TAYASAN	Sustainable Fishing Practices	BC - TURF Compliance	TURF Compliance	e_use_of_allowed_fishing_gear_in_designated_area_outside_the_marine_sanctuaries_converted	(27). In the past 6 months, please tell me if you have done the following actions: E. Use of allowed fishing gear in designated area outside the marine sanctuaries	[ ] Yes [ ] No [ ] No Answer
Philippines	AYUNGON	Sustainable Fishing Practices	BC - Licensing	Licensing	fisherfolk_registration_over_the_past_12_months_converted	23A. Which of the following options best describes you? Over the past 12 months:	I have never considered applying for fisherfolk registration, I am considering applying for fisherfolk registration, I intend to apply for a fisherfolk registration, I have applied for a fisherfolk registration, I intend to apply for a fisherfolk registration and I have discussed my intentions, no response
Philippines	BINDOY_	Sustainable Fishing Practices	BC - Licensing	Licensing	fisherfolk_registration_over_the_past_12_months_converted	23A. Which of the following options best describes you? Over the past 12 months:	I have never considered applying for fisherfolk registration, I am considering applying for fisherfolk registration, I intend to apply for a fisherfolk registration, I have applied for a fisherfolk registration, I intend to apply for a fisherfolk registration and I have discussed my intentions, no response
Philippines	AYUNGON	Sustainable Fishing Practices	BC - TURF Compliance	TURF Compliance	fisheries_policy_compliance_over_the_past_12_months_converted	23E. Which of the following options best describes you? Over the past 12 months:	I am considering in IN COMPLYING TO THE FISHING POLICIES OF AYUNGON SFMA; I have ALREADY COMPLIED TO THE FISHING POLICIES OF AYUNGON SFMA; I intend IN COMPLYING TO THE FISHING POLICIES OF AYUNGONSFMA; I have never considered IN COMPLYING TO THE FISHING POLICIES OF AYUNGON SFMA
Philippines	AYUNGON	Sustainable Fishing Practices	BC - Management Participation	Management Participation	have_you_participated_in_meetings_or_activities_related_to_maa_s_converted	Have you participated in meetings or activities related to MAA+S?	[ ] Yes [ ] No [ ] No Answer
Philippines	CULASI_	Sustainable Fishing Practices	BC - Management Participation	Management Participation	is_a_household_member_a_member_of_fishing_related_organizations_converted	(11). Are you a member of any fisher association?	[ ] Yes [ ] No [ ] Do not know/Unsure [ ] Refused to answer
Philippines	DAPACOR	Sustainable Fishing Practices	BC - Management Participation	Management Participation	is_a_household_member_a_member_of_fishing_related_organizations_converted	(11). Are you a member of any fisher association?	[ ] Yes [ ] No [ ] Do not know/Unsure [ ] Refused to answer
Philippines	DCARMEN	Sustainable Fishing Practices	BC - Management Participation	Management Participation	is_a_household_member_a_member_of_fishing_related_organizations_converted	(11). Are you a member of any fisher association?	[ ] Yes [ ] No [ ] Do not know/Unsure [ ] Refused to answer
Philippines	GUBATRA	Sustainable Fishing Practices	BC - Management Participation	Management Participation	is_a_household_member_a_member_of_fishing_related_organizations_converted	(11). Are you a member of any fisher association?	[ ] Yes [ ] No [ ] Do not know/Unsure [ ] Refused to answer
Philippines	LIBERTA	Sustainable Fishing Practices	BC - Management Participation	Management Participation	is_a_household_member_a_member_of_fishing_related_organizations_converted	(11). Are you a member of any fisher association?	[ ] Yes [ ] No [ ] Do not know/Unsure [ ] Refused to answer
Philippines	LOOCBAH	Sustainable Fishing Practices	BC - Management Participation	Management Participation	is_a_household_member_a_member_of_fishing_related_organizations_converted	(11). Are you a member of any fisher association?	[ ] Yes [ ] No [ ] Do not know/Unsure [ ] Refused to answer
Philippines	LUBANG_	Sustainable Fishing Practices	BC - Management Participation	Management Participation	is_a_household_member_a_member_of_fishing_related_organizations_converted	(11). Are you a member of any fisher association?	[ ] Yes [ ] No [ ] Do not know/Unsure [ ] Refused to answer
Philippines	MANJUYO	Sustainable Fishing Practices	BC - Management Participation	Management Participation	is_a_household_member_a_member_of_fishing_related_organizations_converted	(11). Are you a member of any fisher association?	[ ] Yes [ ] No [ ] Do not know/Unsure [ ] Refused to answer
Philippines	MASINLO	Sustainable Fishing Practices	BC - Management Participation	Management Participation	is_a_household_member_a_member_of_fishing_related_organizations_converted	(11). Are you a member of any fisher association?	[ ] Yes [ ] No [ ] Do not know/Unsure [ ] Refused to answer
Philippines	MERCEDE	Sustainable Fishing Practices	BC - Management Participation	Management Participation	is_a_household_member_a_member_of_fishing_related_organizations_converted	(11). Are you a member of any fisher association?	[ ] Yes [ ] No [ ] Do not know/Unsure [ ] Refused to answer
Philippines	SCARLOS	Sustainable Fishing Practices	BC - Management Participation	Management Participation	is_a_household_member_a_member_of_fishing_related_organizations_converted	(11). Are you a member of any fisher association?	[ ] Yes [ ] No [ ] Do not know/Unsure [ ] Refused to answer
Philippines	TAYASAN	Sustainable Fishing Practices	BC - Management Participation	Management Participation	is_a_household_member_a_member_of_fishing_related_organizations_converted	(11). Are you a member of any fisher association?	[ ] Yes [ ] No [ ] Do not know/Unsure [ ] Refused to answer
Philippines	AYUNGON	Sustainable Fishing Practices	BC - Management Participation	Management Participation	meeting_and_workshop_participation_over_the_past_12_months_converted	Which of the following options best describes you? Over the past 12 months:	I have already participated in various meeting, workshop about the Ayungon MAA+S; I intend to participate in in various meeting, workshop about the proposed Ayungon MAA+S; I am considering in participating in various meeting, workshop about the proposed Ayungon MAA+S; I have never considered in participating in various meeting, workshop about the proposed Ayungon MAA+S I have never considered in …
Philippines	AYUNGON	Sustainable Fishing Practices	BC - TURF Compliance	TURF Compliance	respect_of_turf_boundaries_over_the_past_12_months_converted	23F. Which of the following options best describes you? Over the past 12 months:	I have never considered IN RESPECTING THE BOUNDARIES OF AYUNGON SFMA; I am considering IN RESPECTING THE BOUNDARIES OF AYUNGON SFMA; I intend IN RESPECTING THE BOUNDARIES OF AYUNGON SFMA; I have ALREADY RESPECTED THE BOUNDARIES OF AYOKE ISLAND SFMA;
Philippines	BINDOY_	Sustainable Fishing Practices	BC - TURF Compliance	TURF Compliance	respect_of_turf_boundaries_over_the_past_12_months_converted	23F. Which of the following options best describes you? Over the past 12 months:	I have never considered IN RESPECTING THE BOUNDARIES OF AYUNGON SFMA; I am considering IN RESPECTING THE BOUNDARIES OF AYUNGON SFMA; I intend IN RESPECTING THE BOUNDARIES OF AYUNGON SFMA; I have ALREADY RESPECTED THE BOUNDARIES OF AYOKE ISLAND SFMA;
Philippines	AYUNGON	Sustainable Fishing Practices	BC - TURF Compliance	TURF Compliance	used_allowed_fishing_gear_over_the_past_12_months_converted	23G. Which of the following options best describes you? Over the past 12 months:	I have never considered IN FOLLOWING THE ALLOWED FISHING GEARS WITHIN THE AYUNGON SFMA; I have ALREADY FOLLOWED THE ALLOWED FISHING GEARS WITHIN THE AYUNGON SFMA I intend IN FOLLOWING THE ALLOWED FISHING GEARS WITHIN THE AYUNGON SFMA; I am considering IN FOLLOWING THE ALLOWED FISHING GEARS WITHIN THE AYUNGON SFMA
Philippines	AYUNGON	Sustainable Livelihoods	Food Security	Food Security	e14_was_there_an_instance_that_you_did_not_have_enough_food_during_the_last_yesno_months_converted	Was there an instance that you did not have enough food/had problems meeting your food requirements during the last 12 months?)	[ ] Yes [ ] No [ ] No Answer
Philippines	BINDOY_	Sustainable Livelihoods	Food Security	Food Security	e14_was_there_an_instance_that_you_did_not_have_enough_food_during_the_last_yesno_months_converted	Was there an instance that you did not have enough food/had problems meeting your food requirements during the last 12 months?)	[ ] Yes [ ] No [ ] No Answer
Philippines	CULASI_	Sustainable Livelihoods	Food Security	Food Security	e14_was_there_an_instance_that_you_did_not_have_enough_food_during_the_last_yesno_months_converted	Was there an instance that you did not have enough food/had problems meeting your food requirements during the last 12 months?)	[ ] Yes [ ] No [ ] No Answer
Philippines	DAPACOR	Sustainable Livelihoods	Food Security	Food Security	e14_was_there_an_instance_that_you_did_not_have_enough_food_during_the_last_yesno_months_converted	Was there an instance that you did not have enough food/had problems meeting your food requirements during the last 12 months?)	[ ] Yes [ ] No [ ] No Answer
Philippines	GUBATRA	Sustainable Livelihoods	Food Security	Food Security	e14_was_there_an_instance_that_you_did_not_have_enough_food_during_the_last_yesno_months_converted	Was there an instance that you did not have enough food/had problems meeting your food requirements during the last 12 months?)	[ ] Yes [ ] No [ ] No Answer
Philippines	MANJUYO	Sustainable Livelihoods	Food Security	Food Security	e14_was_there_an_instance_that_you_did_not_have_enough_food_during_the_last_yesno_months_converted	Was there an instance that you did not have enough food/had problems meeting your food requirements during the last 12 months?)	[ ] Yes [ ] No [ ] No Answer
Philippines	AYUNGON	Sustainable Livelihoods	Political Trust	Political Trust	the_committees_or_body_that_manage_the_mpa_will_make_rightdecisions_about_managing_our_fishery_converted	The committees or body that manage the MPA or our coastal resource management will make right decisions about managing our fishery and fishing grounds	[ ] Strongly Agree [ ] Agree [ ] Disagree [ ] Strongly Disagree [ ] Refused to Answer
Philippines	BINDOY_	Sustainable Livelihoods	Political Trust	Political Trust	the_committees_or_body_that_manage_the_mpa_will_make_rightdecisions_about_managing_our_fishery_converted	The committees or body that manage the MPA or our coastal resource management will make right decisions about managing our fishery and fishing grounds	[ ] Strongly Agree [ ] Agree [ ] Disagree [ ] Strongly Disagree [ ] Refused to Answer
Philippines	CULASI_	Sustainable Livelihoods	Political Trust	Political Trust	the_committees_or_body_that_manage_the_mpa_will_make_rightdecisions_about_managing_our_fishery_converted	The committees or body that manage the MPA or our coastal resource management will make right decisions about managing our fishery and fishing grounds	[ ] Strongly Agree [ ] Agree [ ] Disagree [ ] Strongly Disagree [ ] Refused to Answer
Philippines	DAPACOR	Sustainable Livelihoods	Political Trust	Political Trust	the_committees_or_body_that_manage_the_mpa_will_make_rightdecisions_about_managing_our_fishery_converted	The committees or body that manage the MPA or our coastal resource management will make right decisions about managing our fishery and fishing grounds	[ ] Strongly Agree [ ] Agree [ ] Disagree [ ] Strongly Disagree [ ] Refused to Answer
Philippines	GUBATRA	Sustainable Livelihoods	Political Trust	Political Trust	the_committees_or_body_that_manage_the_mpa_will_make_rightdecisions_about_managing_our_fishery_converted	The committees or body that manage the MPA or our coastal resource management will make right decisions about managing our fishery and fishing grounds	[ ] Strongly Agree [ ] Agree [ ] Disagree [ ] Strongly Disagree [ ] Refused to Answer
Philippines	MANJUYO	Sustainable Livelihoods	Political Trust	Political Trust	the_committees_or_body_that_manage_the_mpa_will_make_rightdecisions_about_managing_our_fishery_converted	The committees or body that manage the MPA or our coastal resource management will make right decisions about managing our fishery and fishing grounds	[ ] Strongly Agree [ ] Agree [ ] Disagree [ ] Strongly Disagree [ ] Refused to Answer
Philippines	AYUNGON	Sustainable Livelihoods	Collective Efficacy	Collective Efficacy	the_community_has_the_ability_to_sustainably_manage_our_fishery_converted	[My community] has the ability to sustainably manage [our fishery] so that we can benefit from it long into the future.	Strongly Agree Agree Neither Agree nor Disagree Disagree Strongly Disagree
Philippines	BINDOY_	Sustainable Livelihoods	Collective Efficacy	Collective Efficacy	the_community_has_the_ability_to_sustainably_manage_our_fishery_converted	[My community] has the ability to sustainably manage [our fishery] so that we can benefit from it long into the future.	Strongly Agree Agree Neither Agree nor Disagree Disagree Strongly Disagree
Philippines	CULASI_	Sustainable Livelihoods	Collective Efficacy	Collective Efficacy	the_community_has_the_ability_to_sustainably_manage_our_fishery_converted	[My community] has the ability to sustainably manage [our fishery] so that we can benefit from it long into the future.	Strongly Agree Agree Neither Agree nor Disagree Disagree Strongly Disagree
Philippines	DAPACOR	Sustainable Livelihoods	Collective Efficacy	Collective Efficacy	the_community_has_the_ability_to_sustainably_manage_our_fishery_converted	[My community] has the ability to sustainably manage [our fishery] so that we can benefit from it long into the future.	Strongly Agree Agree Neither Agree nor Disagree Disagree Strongly Disagree
Philippines	GUBATRA	Sustainable Livelihoods	Collective Efficacy	Collective Efficacy	the_community_has_the_ability_to_sustainably_manage_our_fishery_converted	[My community] has the ability to sustainably manage [our fishery] so that we can benefit from it long into the future.	Strongly Agree Agree Neither Agree nor Disagree Disagree Strongly Disagree
Philippines	MANJUYO	Sustainable Livelihoods	Collective Efficacy	Collective Efficacy	the_community_has_the_ability_to_sustainably_manage_our_fishery_converted	[My community] has the ability to sustainably manage [our fishery] so that we can benefit from it long into the future.	Strongly Agree Agree Neither Agree nor Disagree Disagree Strongly Disagree
Philippines	AYUNGON	Sustainable Livelihoods	Social Trust	Social Trust	most_people_in_my_community_will_actively_enforce_the_rules_and_regulations_converted	Most people in [my community] will actively enforce the rules and regulations of [our fishery],including reporting violations when witnessed.)	[ ] Strongly Agree [ ] Agree [ ] Disagree [ ] Strongly Disagree [ ] Refused to Answer
Philippines	BINDOY_	Sustainable Livelihoods	Social Trust	Social Trust	most_people_in_my_community_will_actively_enforce_the_rules_and_regulations_converted	Most people in [my community] will actively enforce the rules and regulations of [our fishery],including reporting violations when witnessed.)	[ ] Strongly Agree [ ] Agree [ ] Disagree [ ] Strongly Disagree [ ] Refused to Answer
Philippines	CULASI_	Sustainable Livelihoods	Social Trust	Social Trust	most_people_in_my_community_will_actively_enforce_the_rules_and_regulations_converted	Most people in [my community] will actively enforce the rules and regulations of [our fishery],including reporting violations when witnessed.)	[ ] Strongly Agree [ ] Agree [ ] Disagree [ ] Strongly Disagree [ ] Refused to Answer
Philippines	DAPACOR	Sustainable Livelihoods	Social Trust	Social Trust	most_people_in_my_community_will_actively_enforce_the_rules_and_regulations_converted	Most people in [my community] will actively enforce the rules and regulations of [our fishery],including reporting violations when witnessed.)	[ ] Strongly Agree [ ] Agree [ ] Disagree [ ] Strongly Disagree [ ] Refused to Answer
Philippines	GUBATRA	Sustainable Livelihoods	Social Trust	Social Trust	most_people_in_my_community_will_actively_enforce_the_rules_and_regulations_converted	Most people in [my community] will actively enforce the rules and regulations of [our fishery],including reporting violations when witnessed.)	[ ] Strongly Agree [ ] Agree [ ] Disagree [ ] Strongly Disagree [ ] Refused to Answer
Philippines	MANJUYO	Sustainable Livelihoods	Social Trust	Social Trust	most_people_in_my_community_will_actively_enforce_the_rules_and_regulations_converted	Most people in [my community] will actively enforce the rules and regulations of [our fishery],including reporting violations when witnessed.)	[ ] Strongly Agree [ ] Agree [ ] Disagree [ ] Strongly Disagree [ ] Refused to Answer
Philippines	AYUNGON	Sustainable Livelihoods	Food Security	Food Security	e18_statements_that_best_describe_the_food_eaten_in_your_hh_in_the_last_months_converted	Now I would like to ask a couple of questions about the food eaten in your household. Which of these statements best describes the food eaten in your household in the last 12 months?)	[1] We always have enough food to feed everyone in the household. [2] We sometimes do not have enough food to feed everyone in the household. [3] We often do not have enough food to feed everyone in the household. [4] We never have enough food to feed everyone in the household
Philippines	BINDOY_	Sustainable Livelihoods	Food Security	Food Security	e18_statements_that_best_describe_the_food_eaten_in_your_hh_in_the_last_months_converted	Now I would like to ask a couple of questions about the food eaten in your household. Which of these statements best describes the food eaten in your household in the last 12 months?)	[1] We always have enough food to feed everyone in the household. [2] We sometimes do not have enough food to feed everyone in the household. [3] We often do not have enough food to feed everyone in the household. [4] We never have enough food to feed everyone in the household
Philippines	CULASI_	Sustainable Livelihoods	Food Security	Food Security	e18_statements_that_best_describe_the_food_eaten_in_your_hh_in_the_last_months_converted	Now I would like to ask a couple of questions about the food eaten in your household. Which of these statements best describes the food eaten in your household in the last 12 months?)	[1] We always have enough food to feed everyone in the household. [2] We sometimes do not have enough food to feed everyone in the household. [3] We often do not have enough food to feed everyone in the household. [4] We never have enough food to feed everyone in the household
Philippines	DAPACOR	Sustainable Livelihoods	Food Security	Food Security	e18_statements_that_best_describe_the_food_eaten_in_your_hh_in_the_last_months_converted	Now I would like to ask a couple of questions about the food eaten in your household. Which of these statements best describes the food eaten in your household in the last 12 months?)	[1] We always have enough food to feed everyone in the household. [2] We sometimes do not have enough food to feed everyone in the household. [3] We often do not have enough food to feed everyone in the household. [4] We never have enough food to feed everyone in the household
Philippines	GUBATRA	Sustainable Livelihoods	Food Security	Food Security	e18_statements_that_best_describe_the_food_eaten_in_your_hh_in_the_last_months_converted	Now I would like to ask a couple of questions about the food eaten in your household. Which of these statements best describes the food eaten in your household in the last 12 months?)	[1] We always have enough food to feed everyone in the household. [2] We sometimes do not have enough food to feed everyone in the household. [3] We often do not have enough food to feed everyone in the household. [4] We never have enough food to feed everyone in the household
Philippines	MANJUYO	Sustainable Livelihoods	Food Security	Food Security	e18_statements_that_best_describe_the_food_eaten_in_your_hh_in_the_last_months_converted	Now I would like to ask a couple of questions about the food eaten in your household. Which of these statements best describes the food eaten in your household in the last 12 months?)	[1] We always have enough food to feed everyone in the household. [2] We sometimes do not have enough food to feed everyone in the household. [3] We often do not have enough food to feed everyone in the household. [4] We never have enough food to feed everyone in the household
Philippines	AYUNGON	Sustainable Livelihoods	Livelihood Stability	Livelihood Stability	e20_compared_to_5_ago_the_quality_and_stability_of_employment_for_my_hh_has_converted	Compared to 5 years ago, the quality and stability of employment for my household has:	(1) Worsened substantially [2] Worsened somewhat [3] Stayed the same [4] Improved somewhat [5] Improved substantially [6] Don’t know
Philippines	BINDOY_	Sustainable Livelihoods	Livelihood Stability	Livelihood Stability	e20_compared_to_5_ago_the_quality_and_stability_of_employment_for_my_hh_has_converted	Compared to 5 years ago, the quality and stability of employment for my household has:	(1) Worsened substantially [2] Worsened somewhat [3] Stayed the same [4] Improved somewhat [5] Improved substantially [6] Don’t know
Philippines	CULASI_	Sustainable Livelihoods	Livelihood Stability	Livelihood Stability	e20_compared_to_5_ago_the_quality_and_stability_of_employment_for_my_hh_has_converted	Compared to 5 years ago, the quality and stability of employment for my household has:	(1) Worsened substantially [2] Worsened somewhat [3] Stayed the same [4] Improved somewhat [5] Improved substantially [6] Don’t know
Philippines	DAPACOR	Sustainable Livelihoods	Livelihood Stability	Livelihood Stability	e20_compared_to_5_ago_the_quality_and_stability_of_employment_for_my_hh_has_converted	Compared to 5 years ago, the quality and stability of employment for my household has:	(1) Worsened substantially [2] Worsened somewhat [3] Stayed the same [4] Improved somewhat [5] Improved substantially [6] Don’t know
Philippines	GUBATRA	Sustainable Livelihoods	Livelihood Stability	Livelihood Stability	e20_compared_to_5_ago_the_quality_and_stability_of_employment_for_my_hh_has_converted	Compared to 5 years ago, the quality and stability of employment for my household has:	(1) Worsened substantially [2] Worsened somewhat [3] Stayed the same [4] Improved somewhat [5] Improved substantially [6] Don’t know
Philippines	MANJUYO	Sustainable Livelihoods	Livelihood Stability	Livelihood Stability	e20_compared_to_5_ago_the_quality_and_stability_of_employment_for_my_hh_has_converted	Compared to 5 years ago, the quality and stability of employment for my household has:	(1) Worsened substantially [2] Worsened somewhat [3] Stayed the same [4] Improved somewhat [5] Improved substantially [6] Don’t know
Philippines	AYUNGON	Sustainable Livelihoods	Livelihood Stability	Livelihood Stability	e22_it_is_easy_for_myself_and_members_of_my_hh_to_find_as_much_employment_converted	It is easy for myself and members of my household to find as much employment as is needed to provide for the household.	[ ] Strongly Agree [ ] Agree [ ] Disagree [ ] Strongly Disagree [ ] Refused to Answer
Philippines	BINDOY_	Sustainable Livelihoods	Livelihood Stability	Livelihood Stability	e22_it_is_easy_for_myself_and_members_of_my_hh_to_find_as_much_employment_converted	It is easy for myself and members of my household to find as much employment as is needed to provide for the household.	[ ] Strongly Agree [ ] Agree [ ] Disagree [ ] Strongly Disagree [ ] Refused to Answer
Philippines	CULASI_	Sustainable Livelihoods	Livelihood Stability	Livelihood Stability	e22_it_is_easy_for_myself_and_members_of_my_hh_to_find_as_much_employment_converted	It is easy for myself and members of my household to find as much employment as is needed to provide for the household.	[ ] Strongly Agree [ ] Agree [ ] Disagree [ ] Strongly Disagree [ ] Refused to Answer
Philippines	DAPACOR	Sustainable Livelihoods	Livelihood Stability	Livelihood Stability	e22_it_is_easy_for_myself_and_members_of_my_hh_to_find_as_much_employment_converted	It is easy for myself and members of my household to find as much employment as is needed to provide for the household.	[ ] Strongly Agree [ ] Agree [ ] Disagree [ ] Strongly Disagree [ ] Refused to Answer
Philippines	GUBATRA	Sustainable Livelihoods	Livelihood Stability	Livelihood Stability	e22_it_is_easy_for_myself_and_members_of_my_hh_to_find_as_much_employment_converted	It is easy for myself and members of my household to find as much employment as is needed to provide for the household.	[ ] Strongly Agree [ ] Agree [ ] Disagree [ ] Strongly Disagree [ ] Refused to Answer
Philippines	MANJUYO	Sustainable Livelihoods	Livelihood Stability	Livelihood Stability	e22_it_is_easy_for_myself_and_members_of_my_hh_to_find_as_much_employment_converted	It is easy for myself and members of my household to find as much employment as is needed to provide for the household.	[ ] Strongly Agree [ ] Agree [ ] Disagree [ ] Strongly Disagree [ ] Refused to Answer
Philippines	AYUNGON	Sustainable Livelihoods	Subjective Well-being	Subjective Well-being	e21_all_things_considered_how_satisfied_are_you_with_your_life_these_days	Please answer the following question on a scale of 1 to 10, where 1=completely dissatisfied, and 10=completely satisfied.“All things considered, how satisfied are you with your life these days?”)	1-10 scale of agreement with statement, 10 best
Philippines	BINDOY_	Sustainable Livelihoods	Subjective Well-being	Subjective Well-being	e21_all_things_considered_how_satisfied_are_you_with_your_life_these_days	Please answer the following question on a scale of 1 to 10, where 1=completely dissatisfied, and 10=completely satisfied.“All things considered, how satisfied are you with your life these days?”)	1-10 scale of agreement with statement, 10 best
Philippines	CULASI_	Sustainable Livelihoods	Subjective Well-being	Subjective Well-being	e21_all_things_considered_how_satisfied_are_you_with_your_life_these_days	Please answer the following question on a scale of 1 to 10, where 1=completely dissatisfied, and 10=completely satisfied.“All things considered, how satisfied are you with your life these days?”)	1-10 scale of agreement with statement, 10 best
Philippines	DAPACOR	Sustainable Livelihoods	Subjective Well-being	Subjective Well-being	e21_all_things_considered_how_satisfied_are_you_with_your_life_these_days	Please answer the following question on a scale of 1 to 10, where 1=completely dissatisfied, and 10=completely satisfied.“All things considered, how satisfied are you with your life these days?”)	1-10 scale of agreement with statement, 10 best
Philippines	GUBATRA	Sustainable Livelihoods	Subjective Well-being	Subjective Well-being	e21_all_things_considered_how_satisfied_are_you_with_your_life_these_days	Please answer the following question on a scale of 1 to 10, where 1=completely dissatisfied, and 10=completely satisfied.“All things considered, how satisfied are you with your life these days?”)	1-10 scale of agreement with statement, 10 best
Philippines	MANJUYO	Sustainable Livelihoods	Subjective Well-being	Subjective Well-being	e21_all_things_considered_how_satisfied_are_you_with_your_life_these_days	Please answer the following question on a scale of 1 to 10, where 1=completely dissatisfied, and 10=completely satisfied.“All things considered, how satisfied are you with your life these days?”)	1-10 scale of agreement with statement, 10 best
Philippines	AYUNGON	Sustainable Fishing Practices	BC - TURF Compliance	TURF Compliance	in_this_community_there_is_much_violation_in_fishing_ordinances_converted	In this community, there is much violation in fishing ordinances	Strongly Agree Agree Neither Agree nor Disagree Disagree Strongly Disagree
Philippines	BINDOY_	Sustainable Fishing Practices	BC - TURF Compliance	TURF Compliance	in_this_community_there_is_much_violation_in_fishing_ordinances_converted	In this community, there is much violation in fishing ordinances	Strongly Agree Agree Neither Agree nor Disagree Disagree Strongly Disagree
Philippines	CULASI_	Sustainable Fishing Practices	BC - TURF Compliance	TURF Compliance	in_this_community_there_is_much_violation_in_fishing_ordinances_converted	In this community, there is much violation in fishing ordinances	Strongly Agree Agree Neither Agree nor Disagree Disagree Strongly Disagree
Philippines	DAPACOR	Sustainable Fishing Practices	BC - TURF Compliance	TURF Compliance	in_this_community_there_is_much_violation_in_fishing_ordinances_converted	In this community, there is much violation in fishing ordinances	Strongly Agree Agree Neither Agree nor Disagree Disagree Strongly Disagree
Philippines	GUBATRA	Sustainable Fishing Practices	BC - TURF Compliance	TURF Compliance	in_this_community_there_is_much_violation_in_fishing_ordinances_converted	In this community, there is much violation in fishing ordinances	Strongly Agree Agree Neither Agree nor Disagree Disagree Strongly Disagree
Philippines	MANJUYO	Sustainable Fishing Practices	BC - TURF Compliance	TURF Compliance	in_this_community_there_is_much_violation_in_fishing_ordinances_converted	In this community, there is much violation in fishing ordinances	Strongly Agree Agree Neither Agree nor Disagree Disagree Strongly Disagree
Philippines	AYUNGON	Sustainable Livelihoods	Political Trust	Political Trust	the_local_govt_can_be_trusted_to_make_decisions_in_the_best_interest_of_our_community_converted	Generally speaking, the [local government] can be trusted to make decisions in the best interest ofour community.	[ ] Strongly Agree [ ] Agree [ ] Disagree [ ] Strongly Disagree [ ] Refused to Answer
Philippines	BINDOY_	Sustainable Livelihoods	Political Trust	Political Trust	the_local_govt_can_be_trusted_to_make_decisions_in_the_best_interest_of_our_community_converted	Generally speaking, the [local government] can be trusted to make decisions in the best interest ofour community.	[ ] Strongly Agree [ ] Agree [ ] Disagree [ ] Strongly Disagree [ ] Refused to Answer
Philippines	CULASI_	Sustainable Livelihoods	Political Trust	Political Trust	the_local_govt_can_be_trusted_to_make_decisions_in_the_best_interest_of_our_community_converted	Generally speaking, the [local government] can be trusted to make decisions in the best interest ofour community.	[ ] Strongly Agree [ ] Agree [ ] Disagree [ ] Strongly Disagree [ ] Refused to Answer
Philippines	DAPACOR	Sustainable Livelihoods	Political Trust	Political Trust	the_local_govt_can_be_trusted_to_make_decisions_in_the_best_interest_of_our_community_converted	Generally speaking, the [local government] can be trusted to make decisions in the best interest ofour community.	[ ] Strongly Agree [ ] Agree [ ] Disagree [ ] Strongly Disagree [ ] Refused to Answer
Philippines	GUBATRA	Sustainable Livelihoods	Political Trust	Political Trust	the_local_govt_can_be_trusted_to_make_decisions_in_the_best_interest_of_our_community_converted	Generally speaking, the [local government] can be trusted to make decisions in the best interest ofour community.	[ ] Strongly Agree [ ] Agree [ ] Disagree [ ] Strongly Disagree [ ] Refused to Answer
Philippines	MANJUYO	Sustainable Livelihoods	Political Trust	Political Trust	the_local_govt_can_be_trusted_to_make_decisions_in_the_best_interest_of_our_community_converted	Generally speaking, the [local government] can be trusted to make decisions in the best interest ofour community.	[ ] Strongly Agree [ ] Agree [ ] Disagree [ ] Strongly Disagree [ ] Refused to Answer
Philippines	AYUNGON	Sustainable Livelihoods	Social Equity	Social Equity	my_hh_is_able_to_benefit_from_our_communitys_fishery_converted	My household is able to benefit from [our community’s fishery] as much as any other member of the community.	[ ] Strongly Agree [ ] Agree [ ] Disagree [ ] Strongly Disagree [ ] Refused to Answer
Philippines	BINDOY_	Sustainable Livelihoods	Social Equity	Social Equity	my_hh_is_able_to_benefit_from_our_communitys_fishery_converted	My household is able to benefit from [our community’s fishery] as much as any other member of the community.	[ ] Strongly Agree [ ] Agree [ ] Disagree [ ] Strongly Disagree [ ] Refused to Answer
Philippines	CULASI_	Sustainable Livelihoods	Social Equity	Social Equity	my_hh_is_able_to_benefit_from_our_communitys_fishery_converted	My household is able to benefit from [our community’s fishery] as much as any other member of the community.	[ ] Strongly Agree [ ] Agree [ ] Disagree [ ] Strongly Disagree [ ] Refused to Answer
Philippines	DAPACOR	Sustainable Livelihoods	Social Equity	Social Equity	my_hh_is_able_to_benefit_from_our_communitys_fishery_converted	My household is able to benefit from [our community’s fishery] as much as any other member of the community.	[ ] Strongly Agree [ ] Agree [ ] Disagree [ ] Strongly Disagree [ ] Refused to Answer
Philippines	GUBATRA	Sustainable Livelihoods	Social Equity	Social Equity	my_hh_is_able_to_benefit_from_our_communitys_fishery_converted	My household is able to benefit from [our community’s fishery] as much as any other member of the community.	[ ] Strongly Agree [ ] Agree [ ] Disagree [ ] Strongly Disagree [ ] Refused to Answer
Philippines	MANJUYO	Sustainable Livelihoods	Social Equity	Social Equity	my_hh_is_able_to_benefit_from_our_communitys_fishery_converted	My household is able to benefit from [our community’s fishery] as much as any other member of the community.	[ ] Strongly Agree [ ] Agree [ ] Disagree [ ] Strongly Disagree [ ] Refused to Answer
Philippines	AYUNGON	Sustainable Livelihoods	Social Trust	Social Trust	most_people_in_my_community_can_be_trusted_converted	Generally speaking, most people in [my community] can be trusted.	[ ] Strongly Agree [ ] Agree [ ] Disagree [ ] Strongly Disagree [ ] Refused to Answer
[truncated: 5 more rows]
