# Supplementary material for: Catalyzing sustainable fisheries management through behavior change interventions
Source: Conserv Biol. 2020 Apr 15;34(5):1176–89. doi: 10.1111/cobi.13475 (PMC7540413; doi:10.1111/cobi.13475)
Supplement: Supplementary file 3 — Supplementary Material [file COBI-34-1176-s003.csv]

country	site_code	survey	indicator_condensed	number_questions	questions
Brazil	BIGUAPE	Sustainable Fishing Practices	Management Participation	2	1: [Question: 40-IN THE LAST SIX MONTHS WERE YOU PARTICIPATING IN ANY ACTIVITY IN THE IGUAPE BAY RESEX?; Response: [ ] Yes [ ] No [ ] No Answer; 2: [Question: 46-GOVERNANCE AND FISHING PARTICIPATION => DO YOU OR SOMEONE IN YOUR HOUSE BE AN ACTIVE MEMBER OF THE DELIBERATIVE COUNCIL?; Response: [ ] Yes [ ] No [ ] No Answer
Brazil	BIGUAPE	Sustainable Livelihoods	Livelihood Stability	2	1: [Question: It is EASY FOR ME AND MEMBERS OF MY FAMILY TO FIND EMPLOYMENT TO SUSTAIN THE FAMILY; Response: With statement: strongly agree, agree, indifferent, disagree, strongly disagree; 2: [Question: 46- Compared to 5 years ago, the quality and stability of employment for the family:; Response: improved, improved somewhat, remained the same, worsened somewhat, worsened
Brazil	BIGUAPE	Sustainable Livelihoods	Political Trust	2	1: [Question: I am confident that the Deliberative Council will make the right decisions on how to manage [our fisheries].; Response: 1-10 scale of agreement with statement, 10 best; 2: [Question: Generally, WE HAVE CONFIDENCE THAT THE ICMBIO CAN TAKE DECISIONS FOR BETTER INTEREST OF [OUR COMMUNITY]; Response: 1-5 scale of agreement with statement, 5 best
Brazil	BIGUAPE	Sustainable Livelihoods	Social Trust	3	1: [Question: MOST PEOPLE IN [MY COMMUNITY] WILL FOLLOW THE RULES AND REGULATIONS ESTABLISHED FOR [THE FISHING COMMUNITY]; Response: 1-10 scale of agreement with statement, 10 best; 2: [Question: THE MOST PEOPLE IN [MY COMMUNITY] WILL IMPLEMENT THE RULES AND REGULATIONS OF [OUR FISHERY], INCLUDING THE COMMUNICATION OF VIOLATIONS WHEN TESTIFIED; Response: 1-10 scale of agreement with statement, 10…
Brazil	CANAVIE	Community Support	Attitude	4	1: [Question: DO YOU BELIEVE THAT FISHING IN THE RESEX AREA NEEDS TO BE REGULATED?; Response: [ ] Yes [ ] No [ ] No Answer; 2: [Question: DO YOU BELIEVE THAT IT IS IMPORTANT TO CAPTURE THE ROBALO RESPECTING YOUR MINIMUM CAPTURE SIZE?; Response: [ ] Yes [ ] No [ ] No Answer; 3: [Question: Do you believe that protecting reproduction areas is critical to stabilizing stock in resex?; Response: [ ] Ye…
Brazil	CANAVIE	Community Support	Knowledge	4	1: [Question: ARE YOU INFORMED OF THE FISHING AGREEMENT CONCERNING THE ROBALO CATCH SIZE IN THE CANEXIAN RESERVE?; Response: [ ] Yes [ ] No [ ] No Answer; 2: [Question: Do you know fishing regulations for resex?; Response: [ ] Yes [ ] No [ ] No Answer; 3: [Question: Do you know fishing regulations for resex?+AR1; Response: [ ] Yes [ ] No [ ] No Answer; 4: [Question: Are you Informed on importance…
Brazil	CANAVIE	Sustainable Livelihoods	Livelihood Stability	2	1: [Question: It is EASY FOR ME AND MEMBERS OF MY FAMILY TO FIND EMPLOYMENT TO SUSTAIN THE FAMILY; Response: With statement: strongly agree, agree, indifferent, disagree, strongly disagree; 2: [Question: 46- Compared to 5 years ago, the quality and stability of employment for the family:; Response: improved, improved somewhat, remained the same, worsened somewhat, worsened
Brazil	CANAVIE	Sustainable Livelihoods	Political Trust	2	1: [Question: I am confident that the Deliberative Council will make the right decisions on how to manage [our fisheries].; Response: 1-10 scale of agreement with statement, 10 best; 2: [Question: Generally, WE HAVE CONFIDENCE THAT THE ICMBIO CAN TAKE DECISIONS FOR BETTER INTEREST OF [OUR COMMUNITY]; Response: 1-5 scale of agreement with statement, 5 best
Brazil	CANAVIE	Sustainable Livelihoods	Social Trust	3	1: [Question: MOST PEOPLE IN [MY COMMUNITY] WILL FOLLOW THE RULES AND REGULATIONS ESTABLISHED FOR [THE FISHING COMMUNITY]; Response: 1-10 scale of agreement with statement, 10 best; 2: [Question: THE MOST PEOPLE IN [MY COMMUNITY] WILL IMPLEMENT THE RULES AND REGULATIONS OF [OUR FISHERY], INCLUDING THE COMMUNICATION OF VIOLATIONS WHEN TESTIFIED; Response: 1-10 scale of agreement with statement, 10…
Brazil	CURURUP	Community Support	Attitude	3	1: [Question: 2-DO YOU BELIEVE THAT YOUR PARTICIPATION IN RESEX CURURUPU FISHING ACTIVITIES CAN HAVE A DIRECT EFFECT ON YOUR LIFE?; Response: [ ] Yes [ ] No [ ] No Answer; 2: [Question: 24-DO YOU THINK It is IMPORTANT TO RESPECT THE PERIOD OF DISCOVERY OF THE YELLOW FISH?; Response: [ ] Yes [ ] No [ ] No Answer; 3: [Question: 26-DO YOU THINK It is IMPORTANT TO HAVE an AREA WITHOUT FISHING IN RESE…
Brazil	CURURUP	Community Support	Knowledge	3	1: [Question: 17-Do you know the importance of regulating a spawning period for yellow hake?; Response: [ ] Yes [ ] No [ ] No Answer; 2: [Question: 19-Do you know what is a play area or ASP (non-fishing area)?; Response: [ ] Yes [ ] No [ ] No Answer; 3: [Question: 21-TODAY DO YOU KNOW HOW TO FILL IN A DAILY BOARD?; Response: [ ] Yes [ ] No [ ] No Answer
Brazil	CURURUP	Sustainable Livelihoods	Livelihood Stability	2	1: [Question: It is EASY FOR ME AND MEMBERS OF MY FAMILY TO FIND EMPLOYMENT TO SUSTAIN THE FAMILY; Response: With statement: strongly agree, agree, indifferent, disagree, strongly disagree; 2: [Question: 46- Compared to 5 years ago, the quality and stability of employment for the family:; Response: improved, improved somewhat, remained the same, worsened somewhat, worsened
Brazil	CURURUP	Sustainable Livelihoods	Political Trust	2	1: [Question: I am confident that the Deliberative Council will make the right decisions on how to manage [our fisheries].; Response: 1-10 scale of agreement with statement, 10 best; 2: [Question: Generally, WE HAVE CONFIDENCE THAT THE ICMBIO CAN TAKE DECISIONS FOR BETTER INTEREST OF [OUR COMMUNITY]; Response: 1-5 scale of agreement with statement, 5 best
Brazil	CURURUP	Sustainable Livelihoods	Social Trust	3	1: [Question: MOST PEOPLE IN [MY COMMUNITY] WILL FOLLOW THE RULES AND REGULATIONS ESTABLISHED FOR [THE FISHING COMMUNITY]; Response: 1-10 scale of agreement with statement, 10 best; 2: [Question: THE MOST PEOPLE IN [MY COMMUNITY] WILL IMPLEMENT THE RULES AND REGULATIONS OF [OUR FISHERY], INCLUDING THE COMMUNICATION OF VIOLATIONS WHEN TESTIFIED; Response: 1-10 scale of agreement with statement, 10…
Brazil	PARNAIB	Community Support	Attitude	3	1: [Question: 35-Do you find it important to create a protected area for nurseries and / or fish spawning?; Response: [ ] Yes [ ] No [ ] No Answer; 2: [Question: 17-Are studies and meetings held to discuss fishing in the community?; Response: [ ] Yes [ ] No [ ] No Answer; 3: [Question: 19-Do you believe that something needs to be done to improve fishing in YOUR community?; Response: [ ] Yes [ ] N…
Brazil	PARNAIB	Sustainable Livelihoods	Livelihood Stability	2	1: [Question: It is EASY FOR ME AND MEMBERS OF MY FAMILY TO FIND EMPLOYMENT TO SUSTAIN THE FAMILY; Response: With statement: strongly agree, agree, indifferent, disagree, strongly disagree; 2: [Question: 46- Compared to 5 years ago, the quality and stability of employment for the family:; Response: improved, improved somewhat, remained the same, worsened somewhat, worsened
Brazil	PARNAIB	Sustainable Livelihoods	Political Trust	2	1: [Question: I am confident that the Deliberative Council will make the right decisions on how to manage [our fisheries].; Response: 1-10 scale of agreement with statement, 10 best; 2: [Question: Generally, WE HAVE CONFIDENCE THAT THE ICMBIO CAN TAKE DECISIONS FOR BETTER INTEREST OF [OUR COMMUNITY]; Response: 1-5 scale of agreement with statement, 5 best
Brazil	PARNAIB	Sustainable Livelihoods	Social Trust	2	1: [Question: THE MOST PEOPLE IN [MY COMMUNITY] WILL IMPLEMENT THE RULES AND REGULATIONS OF [OUR FISHERY], INCLUDING THE COMMUNICATION OF VIOLATIONS WHEN TESTIFIED; Response: 1-10 scale of agreement with statement, 10 best; 2: [Question: IN A GENERAL WAY I TRUST THE MOST PEOPLE IN [MY COMMUNITY]; Response: With statement: strongly agree, agree, indifferent, disagree, strongly disagree
Brazil	PCVERDE	Community Support	Attitude	7	1: [Question: 21-Do you think it is important to replace the Tire, Old Cars, Old Stove, by Garajau (Craft Attractors)?; Response: [ ] Yes [ ] No [ ] No Answer; 2: [Question: 23-Do you find it important to have an Area without Fishing (ASP) for aggregation or reproduction of Lobster within the Resex Prainha do Canto Verde?; Response: [ ] Yes [ ] No [ ] No Answer; 3: [Question: 26-Do you believe th…
Brazil	PCVERDE	Community Support	Communication	6	1: [Question: 32 -You are arguing with other fishermen about the importance of doing Surveillance at Sea; Response: [ ] Yes [ ] No [ ] No Answer; 2: [Question: 34-Are you anglers arguing over the replacement of the Old Cars, Tires and Old Stoves by Garajaus (Craft Attractors) and your organization at sea?; Response: [ ] Yes [ ] No [ ] No Answer; 3: [Question: 35-Are you discussing with other fish…
Brazil	PCVERDE	Community Support	Knowledge	3	1: [Question: 22-DO YOU KNOW WHAT IS AN AREA WITHOUT FISHING (ASP) AGGREGATION OR REPRODUCTION OF THE LOBSTER WITHIN THE RESALE PRAINHA DO CANTO VERDE?; Response: [ ] Yes [ ] No [ ] No Answer; 2: [Question: 24-Do you know and know how to do the monitoring?; Response: [ ] Yes [ ] No [ ] No Answer; 3: [Question: 43-DO YOU KNOW THE LIMITS OF THE AREA WITHOUT FISHING (ASP) FOR LOBSTER IN THE RESALE P…
Brazil	PCVERDE	Sustainable Fishing Practices	Management Participation	2	1: [Question: 41-Do you participate in the meetings to organize the Garajaus (Craft Attractors) in the Sea in the fishing area of ​​Resex Prainha do Canto Verde?; Response: [ ] Yes [ ] No [ ] No Answer; 2: [Question: 49-GOVERNANCE AND FISHING PARTICIPATION => DO YOU OR SOMEONE IN YOUR HOUSE BE AN ACTIVE MEMBER OF THE DELIBERATIVE COUNCIL?; Response: [ ] Yes [ ] No [ ] No Answer
Brazil	PCVERDE	Sustainable Fishing Practices	TURF Compliance	3	1: [Question: 40-ARE YOU CHANGING OLD CARS, COOKS, TIRES BY GARAJAUS (ARTISAN TRACKERS)?; Response: [ ] Yes [ ] No [ ] No Answer; 2: [Question: 44-Do you respect the Area without Fishing (ASP) defined for Aggregation or Reproduction of Lobster in the Resex of Prainha do Canto Verde?; Response: [ ] Yes [ ] No [ ] No Answer; 3: [Question: 45-Do you participate in the monitoring of the species Lagos…
Brazil	PCVERDE	Sustainable Livelihoods	Livelihood Stability	2	1: [Question: It is EASY FOR ME AND MEMBERS OF MY FAMILY TO FIND EMPLOYMENT TO SUSTAIN THE FAMILY; Response: With statement: strongly agree, agree, indifferent, disagree, strongly disagree; 2: [Question: 46- Compared to 5 years ago, the quality and stability of employment for the family:; Response: improved, improved somewhat, remained the same, worsened somewhat, worsened
Brazil	PCVERDE	Sustainable Livelihoods	Political Trust	2	1: [Question: I am confident that the Deliberative Council will make the right decisions on how to manage [our fisheries].; Response: 1-10 scale of agreement with statement, 10 best; 2: [Question: Generally, WE HAVE CONFIDENCE THAT THE ICMBIO CAN TAKE DECISIONS FOR BETTER INTEREST OF [OUR COMMUNITY]; Response: 1-5 scale of agreement with statement, 5 best
Brazil	PCVERDE	Sustainable Livelihoods	Social Trust	3	1: [Question: MOST PEOPLE IN [MY COMMUNITY] WILL FOLLOW THE RULES AND REGULATIONS ESTABLISHED FOR [THE FISHING COMMUNITY]; Response: 1-10 scale of agreement with statement, 10 best; 2: [Question: THE MOST PEOPLE IN [MY COMMUNITY] WILL IMPLEMENT THE RULES AND REGULATIONS OF [OUR FISHERY], INCLUDING THE COMMUNICATION OF VIOLATIONS WHEN TESTIFIED; Response: 1-10 scale of agreement with statement, 10…
Brazil	PIRAJUB	Community Support	Knowledge	3	1: [Question: 21-Do you know what community fisheries surveillance is?; Response: [ ] Yes [ ] No [ ] No Answer; 2: [Question: 22-Do you know the results of Gravel Cleaning?; Response: [ ] Yes [ ] No [ ] No Answer; 3: [Question: 23-Do you know what to do to take care of the cockles?; Response: [ ] Yes [ ] No [ ] No Answer
Brazil	PIRAJUB	Sustainable Fishing Practices	Management Participation	2	1: [Question: 44-Do you participate in or attend meetings to review Portaria 187?; Response: [ ] Yes [ ] No [ ] No Answer; 2: [Question: Participate in Resex activity last 12 months?; Response: [ ] Yes [ ] No [ ] No Answer
Brazil	PIRAJUB	Sustainable Livelihoods	Livelihood Stability	2	1: [Question: It is EASY FOR ME AND MEMBERS OF MY FAMILY TO FIND EMPLOYMENT TO SUSTAIN THE FAMILY; Response: With statement: strongly agree, agree, indifferent, disagree, strongly disagree; 2: [Question: 46- Compared to 5 years ago, the quality and stability of employment for the family:; Response: improved, improved somewhat, remained the same, worsened somewhat, worsened
Brazil	PIRAJUB	Sustainable Livelihoods	Political Trust	2	1: [Question: I am confident that the Deliberative Council will make the right decisions on how to manage [our fisheries].; Response: 1-10 scale of agreement with statement, 10 best; 2: [Question: Generally, WE HAVE CONFIDENCE THAT THE ICMBIO CAN TAKE DECISIONS FOR BETTER INTEREST OF [OUR COMMUNITY]; Response: 1-5 scale of agreement with statement, 5 best
Brazil	PIRAJUB	Sustainable Livelihoods	Social Trust	3	1: [Question: MOST PEOPLE IN [MY COMMUNITY] WILL FOLLOW THE RULES AND REGULATIONS ESTABLISHED FOR [THE FISHING COMMUNITY]; Response: 1-10 scale of agreement with statement, 10 best; 2: [Question: THE MOST PEOPLE IN [MY COMMUNITY] WILL IMPLEMENT THE RULES AND REGULATIONS OF [OUR FISHERY], INCLUDING THE COMMUNICATION OF VIOLATIONS WHEN TESTIFIED; Response: 1-10 scale of agreement with statement, 10…
Indonesia	ANAMBAS	Community Support	Attitude	10	1: [Question: (14) ÿÿ9For me, obey the rules of access management of the fishery areaÿÿ1 ) can not be done because there is no firmness against rule violators; Response: [] Agree [] Disagree [] Do not know; 2: [Question: Here, please Mr / Mrs declare whether 'Agreed', 'Disagree', 'Do not know' to the statement below; (13) For me, obey the rules of fishery area access management (A) is a form of r…
Indonesia	ANAMBAS	Community Support	Communication	4	1: [Question: For the statement below, please state your answer, with "Yes", "No", or 'Can not remember' (13) In the last 6 months, Mr / Ms spoke with other fishermen about: (B) compliance with applicable agreements within the territory of the fishery access area; Response: [] Yes [] No [] Do not remember; 2: [Question: For the statement below, please state your answer, with "Yes", "No", or 'Can …
Indonesia	ANAMBAS	Community Support	Knowledge	4	1: [Question: (19) For the following statement, please choose the one that best describes you right now; Response: [] I do not know the rules about the size of the catch in the area of ​​access area and do not think to find out [] I do not know the catch size rules in the area of ​​access area but in the near future it is thought to find out [] I already know the size of the catch allowed in the …
Indonesia	ANAMBAS	Sustainable Fishing Practices	TURF Compliance	2	1: [Question: Here's what you want to do, 'Somewhat sure to be able to do', 'Doubtful', 'Somewhat unsure of being able to do', 'Unsure able to do' the following statements.(15) ÿÿ9 I feel, ÿÿ1 (B) catch fish according to the rules in the area of ​​fishery access area; Response: [] Sure able to do [] Somewhat sure able to do [] Hesitant [] Somewhat unsure able to do [] Not sure able to do; 2: [Que…
Indonesia	BANDAMP	Community Support	Attitude	10	1: [Question: (14) ÿÿ9For me, obey the rules of access management of the fishery areaÿÿ1 ) can not be done because there is no firmness against rule violators; Response: [] Agree [] Disagree [] Do not know; 2: [Question: Here, please Mr / Mrs declare whether 'Agreed', 'Disagree', 'Do not know' to the statement below; (13) For me, obey the rules of fishery area access management (A) is a form of r…
Indonesia	BANDAMP	Community Support	Communication	4	1: [Question: For the statement below, please state your answer, with "Yes", "No", or 'Can not remember' (13) In the last 6 months, Mr / Ms spoke with other fishermen about: (B) compliance with applicable agreements within the territory of the fishery access area; Response: [] Yes [] No [] Do not remember; 2: [Question: For the statement below, please state your answer, with "Yes", "No", or 'Can …
Indonesia	BANDAMP	Community Support	Knowledge	4	1: [Question: (19) For the following statement, please choose the one that best describes you right now; Response: [] I do not know the rules about the size of the catch in the area of ​​access area and do not think to find out [] I do not know the catch size rules in the area of ​​access area but in the near future it is thought to find out [] I already know the size of the catch allowed in the …
Indonesia	BANDAMP	Sustainable Fishing Practices	TURF Compliance	2	1: [Question: Here's what you want to do, 'Somewhat sure to be able to do', 'Doubtful', 'Somewhat unsure of being able to do', 'Unsure able to do' the following statements.(15) ÿÿ9 I feel, ÿÿ1 (B) catch fish according to the rules in the area of ​​fishery access area; Response: [] Sure able to do [] Somewhat sure able to do [] Hesitant [] Somewhat unsure able to do [] Not sure able to do; 2: [Que…
Indonesia	BUMBANG	Community Support	Attitude	9	1: [Question: (13) To me, by obeying the rules of access management of the fishing area (D) Increase employment due to having to report the catch; Response: [] Agree [] Disagree [] Do not know; 2: [Question: (13) To me, by obeying the rules of access management of the fishing area (B) Lobster catch will be reduced; Response: [] Agree [] Disagree [] Do not know; 3: [Question: Here, please tell me …
Indonesia	BUMBANG	Community Support	Communication	4	1: [Question: For the statement below, please state your answer, with "Yes", "No", or 'Can not remember' (13) In the last 6 months, Mr / Ms spoke with other fishermen about: (B) compliance with applicable agreements within the territory of the fishery access area; Response: [] Yes [] No [] Do not remember; 2: [Question: For the statement below, please state your answer, with "Yes", "No", or 'Can …
Indonesia	BUMBANG	Community Support	Knowledge	4	1: [Question: (19) For the following statement, please choose the one that best describes you right now; Response: [] I do not know the rules about the size of the catch in the area of ​​access area and do not think to find out [] I do not know the catch size rules in the area of ​​access area but in the near future it is thought to find out [] I already know the size of the catch allowed in the …
Indonesia	BUMBANG	Sustainable Fishing Practices	TURF Compliance	2	1: [Question: Here's what you want to do, 'Somewhat sure to be able to do', 'Doubtful', 'Somewhat unsure of being able to do', 'Unsure able to do' the following statements.(15) ÿÿ9 I feel, ÿÿ1 (B) catch fish according to the rules in the area of ​​fishery access area; Response: [] Sure able to do [] Somewhat sure able to do [] Hesitant [] Somewhat unsure able to do [] Not sure able to do; 2: [Que…
Indonesia	BUNAKEN	Community Support	Attitude	12	1: [Question: (14) ÿÿ9For me, obey the rules of access management of the fishery areaÿÿ1 ) can not be done because there is no firmness against rule violators; Response: [] Agree [] Disagree [] Do not know; 2: [Question: (16) For me, obey the agreement of management rules of access of fishery area (E) there is no benefit in the presence of fish saving areas; Response: [] Agree [] Disagree [] Do n…
Indonesia	BUNAKEN	Community Support	Communication	7	1: [Question: For the statement below, please state your answer, with "Yes", "No", or 'Can not remember' (13) In the last 6 months, Mr / Ms spoke with other fishermen about: (B) compliance with applicable agreements within the territory of the fishery access area; Response: [] Yes [] No [] Do not remember; 2: [Question: For the statement below, please state your answer, with "Yes", "No", or 'Can …
Indonesia	BUNAKEN	Community Support	Knowledge	4	1: [Question: (19) For the following statement, please choose the one that best describes you right now; Response: [] I do not know the rules about the size of the catch in the area of ​​access area and do not think to find out [] I do not know the catch size rules in the area of ​​access area but in the near future it is thought to find out [] I already know the size of the catch allowed in the …
Indonesia	BUNAKEN	Sustainable Fishing Practices	Management Participation	2	1: [Question: Here, please tell me whether 'easy,' rather easy ',' hesitant ',' rather difficult ', difficult' to do things yourself in this statement.(12) For me,(C) engage in processes and discussions for the management rules of the fishery area access; Response: [] Easy [] Somewhat easy [] Hesitant [] Somewhat difficult [] Difficult; 2: [Question: Is the head of household or his wife/her husba…
Indonesia	BUNAKEN	Sustainable Fishing Practices	TURF Compliance	6	1: [Question: Here's what you want to do, 'Somewhat sure to be able to do', 'Doubtful', 'Somewhat unsure of being able to do', 'Unsure able to do' the following statements.(15) ÿÿ9 I feel, ÿÿ1 (B) catch fish according to the rules in the area of ​​fishery access area; Response: [] Sure able to do [] Somewhat sure able to do [] Hesitant [] Somewhat unsure able to do [] Not sure able to do; 2: [Que…
Indonesia	BUNAKEN	Sustainable Livelihoods	Catch Trend 1 Year	2	1: [Question: (E) In 1 month, how did your catch compare to the same month last year?; Response: [] Same [] More [] More and more bigger [] Less [] Uncertain [] Do not remember / do not know; 2: [Question: The fish catch has …..compared to 1 year ago; Response: Improved heavily, improved slightly, stayed the same, deteriorated slightly, deteriorated a lot
Indonesia	BUNAKEN	Sustainable Livelihoods	Food Security	3	1: [Question: In the past 12 months did you ever reduce the size of your children meals or let your children skip meals because there wasn’t enough food to eat?; Response: [ ] Yes [ ] No [ ] No Answer; 2: [Question: Was the last year a good, normal or bad year for you in terms of food available; Response: Good, normal, bad; 3: [Question: In the past 12 months did you ever reduce the size of your …
Indonesia	GILIMAT	Community Support	Attitude	9	1: [Question: (14) ÿÿ9For me, obey the rules of access management of the fishery areaÿÿ1 ) can not be done because there is no firmness against rule violators; Response: [] Agree [] Disagree [] Do not know; 2: [Question: Here, please Mr / Mrs declare whether 'Agreed', 'Disagree', 'Do not know' to the statement below; (13) For me, obey the rules of fishery area access management (A) is a form of r…
Indonesia	GILIMAT	Community Support	Communication	4	1: [Question: For the statement below, please state your answer, with "Yes", "No", or 'Can not remember' (13) In the last 6 months, Mr / Ms spoke with other fishermen about: (B) compliance with applicable agreements within the territory of the fishery access area; Response: [] Yes [] No [] Do not remember; 2: [Question: For the statement below, please state your answer, with "Yes", "No", or 'Can …
Indonesia	GILIMAT	Community Support	Knowledge	4	1: [Question: (19) For the following statement, please choose the one that best describes you right now; Response: [] I do not know the rules about the size of the catch in the area of ​​access area and do not think to find out [] I do not know the catch size rules in the area of ​​access area but in the near future it is thought to find out [] I already know the size of the catch allowed in the …
Indonesia	GILIMAT	Sustainable Fishing Practices	TURF Compliance	2	1: [Question: Here's what you want to do, 'Somewhat sure to be able to do', 'Doubtful', 'Somewhat unsure of being able to do', 'Unsure able to do' the following statements.(15) ÿÿ9 I feel, ÿÿ1 (B) catch fish according to the rules in the area of ​​fishery access area; Response: [] Sure able to do [] Somewhat sure able to do [] Hesitant [] Somewhat unsure able to do [] Not sure able to do; 2: [Que…
Indonesia	KAIMANA	Community Support	Attitude	9	1: [Question: (14) ÿÿ9For me, obey the rules of access management of the fishery areaÿÿ1 ) can not be done because there is no firmness against rule violators; Response: [] Agree [] Disagree [] Do not know; 2: [Question: Here, please Mr / Mrs declare whether 'Agreed', 'Disagree', 'Do not know' to the statement below; (13) For me, obey the rules of fishery area access management (A) is a form of r…
Indonesia	KAIMANA	Community Support	Communication	4	1: [Question: For the statement below, please state your answer, with "Yes", "No", or 'Can not remember' (13) In the last 6 months, Mr / Ms spoke with other fishermen about: (B) compliance with applicable agreements within the territory of the fishery access area; Response: [] Yes [] No [] Do not remember; 2: [Question: For the statement below, please state your answer, with "Yes", "No", or 'Can …
Indonesia	KAIMANA	Community Support	Knowledge	4	1: [Question: (19) For the following statement, please choose the one that best describes you right now; Response: [] I do not know the rules about the size of the catch in the area of ​​access area and do not think to find out [] I do not know the catch size rules in the area of ​​access area but in the near future it is thought to find out [] I already know the size of the catch allowed in the …
Indonesia	KAIMANA	Sustainable Fishing Practices	TURF Compliance	2	1: [Question: Here's what you want to do, 'Somewhat sure to be able to do', 'Doubtful', 'Somewhat unsure of being able to do', 'Unsure able to do' the following statements.(15) ÿÿ9 I feel, ÿÿ1 (B) catch fish according to the rules in the area of ​​fishery access area; Response: [] Sure able to do [] Somewhat sure able to do [] Hesitant [] Somewhat unsure able to do [] Not sure able to do; 2: [Que…
Indonesia	KARIMUN	Community Support	Attitude	5	1: [Question: (12) For me,(B) complies with the rules of access management of the fishing area; Response: [] Easy [] Somewhat easy [] Hesitant [] Somewhat difficult [] Difficult; 2: [Question: Here, please tell me whether 'easy,' rather easy ',' hesitant ',' rather difficult ', difficult' to do things yourself in this statement; (12) For me, (A) not to fish in the no-take area; Response: [] Easy …
Indonesia	KARIMUN	Community Support	Communication	6	1: [Question: (9) In the last 6 months, Mr / Ms talked with other fishermen about:(E) does not catch sunu size less than 35 cm; Response: [] Yes [] No [] Do not remember; 2: [Question: (9) In the last 6 months, Mr / Ms talked with other fishermen about:(C) does not shoot fish on 18-28 Hijriah every month; Response: [] Yes [] No [] Do not remember; 3: [Question: (9) In the last 6 months, Mr / Ms t…
Indonesia	KARIMUN	Community Support	Knowledge	3	1: [Question: (19) For the following statement, please choose the one that best describes you right now; Response: [] I do not know the rules about the size of the catch in the area of ​​access area and do not think to find out [] I do not know the catch size rules in the area of ​​access area but in the near future it is thought to find out [] I already know the size of the catch allowed in the …
Indonesia	KARIMUN	Sustainable Fishing Practices	TURF Compliance	3	1: [Question: (9) In the last 6 months, Mr / Ms talked with other fishermen about:(E) does not catch sunu size less than 35 cm; Response: [] Yes [] No [] Do not remember; 2: [Question: (9) In the last 6 months, Mr / Ms talked with other fishermen about:(D) do not throw garbage into the sea; Response: [] Yes [] No [] Do not remember; 3: [Question: (9) In the last 6 months, Mr / Ms talked with othe…
Indonesia	KOLONOB	Community Support	Attitude	10	1: [Question: (14) ÿÿ9For me, obey the rules of access management of the fishery areaÿÿ1 ) can not be done because there is no firmness against rule violators; Response: [] Agree [] Disagree [] Do not know; 2: [Question: Here, please Mr / Mrs declare whether 'Agreed', 'Disagree', 'Do not know' to the statement below; (13) For me, obey the rules of fishery area access management (A) is a form of r…
Indonesia	KOLONOB	Community Support	Communication	4	1: [Question: For the statement below, please state your answer, with "Yes", "No", or 'Can not remember' (13) In the last 6 months, Mr / Ms spoke with other fishermen about: (B) compliance with applicable agreements within the territory of the fishery access area; Response: [] Yes [] No [] Do not remember; 2: [Question: For the statement below, please state your answer, with "Yes", "No", or 'Can …
Indonesia	KOLONOB	Community Support	Knowledge	4	1: [Question: (19) For the following statement, please choose the one that best describes you right now; Response: [] I do not know the rules about the size of the catch in the area of ​​access area and do not think to find out [] I do not know the catch size rules in the area of ​​access area but in the near future it is thought to find out [] I already know the size of the catch allowed in the …
Indonesia	KOLONOB	Sustainable Fishing Practices	Management Participation	2	1: [Question: Here, please tell me whether 'easy,' rather easy ',' hesitant ',' rather difficult ', difficult' to do things yourself in this statement.(12) For me,(C) engage in processes and discussions for the management rules of the fishery area access; Response: [] Easy [] Somewhat easy [] Hesitant [] Somewhat difficult [] Difficult; 2: [Question: Is the head of household or his wife/her husba…
Indonesia	KOLONOB	Sustainable Fishing Practices	TURF Compliance	6	1: [Question: Here's what you want to do, 'Somewhat sure to be able to do', 'Doubtful', 'Somewhat unsure of being able to do', 'Unsure able to do' the following statements.(15) ÿÿ9 I feel, ÿÿ1 (B) catch fish according to the rules in the area of ​​fishery access area; Response: [] Sure able to do [] Somewhat sure able to do [] Hesitant [] Somewhat unsure able to do [] Not sure able to do; 2: [Que…
Indonesia	KOLONOB	Sustainable Livelihoods	Catch Trend 1 Year	2	1: [Question: (E) In 1 month, how did your catch compare to the same month last year?; Response: [] Same [] More [] More and more bigger [] Less [] Uncertain [] Do not remember / do not know; 2: [Question: The fish catch has …..compared to 1 year ago; Response: Improved heavily, improved slightly, stayed the same, deteriorated slightly, deteriorated a lot
Indonesia	KOLONOB	Sustainable Livelihoods	Food Security	3	1: [Question: In the past 12 months did you ever reduce the size of your children meals or let your children skip meals because there wasn’t enough food to eat?; Response: [ ] Yes [ ] No [ ] No Answer; 2: [Question: Was the last year a good, normal or bad year for you in terms of food available; Response: Good, normal, bad; 3: [Question: In the past 12 months did you ever reduce the size of your …
Indonesia	SABANG_	Community Support	Attitude	10	1: [Question: (14) ÿÿ9For me, obey the rules of access management of the fishery areaÿÿ1 ) can not be done because there is no firmness against rule violators; Response: [] Agree [] Disagree [] Do not know; 2: [Question: Here, please Mr / Mrs declare whether 'Agreed', 'Disagree', 'Do not know' to the statement below; (13) For me, obey the rules of fishery area access management (A) is a form of r…
Indonesia	SABANG_	Community Support	Communication	4	1: [Question: For the statement below, please state your answer, with "Yes", "No", or 'Can not remember' (13) In the last 6 months, Mr / Ms spoke with other fishermen about: (B) compliance with applicable agreements within the territory of the fishery access area; Response: [] Yes [] No [] Do not remember; 2: [Question: For the statement below, please state your answer, with "Yes", "No", or 'Can …
Indonesia	SABANG_	Community Support	Knowledge	4	1: [Question: (19) For the following statement, please choose the one that best describes you right now; Response: [] I do not know the rules about the size of the catch in the area of ​​access area and do not think to find out [] I do not know the catch size rules in the area of ​​access area but in the near future it is thought to find out [] I already know the size of the catch allowed in the …
Indonesia	SABANG_	Sustainable Fishing Practices	TURF Compliance	2	1: [Question: Here's what you want to do, 'Somewhat sure to be able to do', 'Doubtful', 'Somewhat unsure of being able to do', 'Unsure able to do' the following statements.(15) ÿÿ9 I feel, ÿÿ1 (B) catch fish according to the rules in the area of ​​fishery access area; Response: [] Sure able to do [] Somewhat sure able to do [] Hesitant [] Somewhat unsure able to do [] Not sure able to do; 2: [Que…
Indonesia	SERIBU_	Community Support	Attitude	10	1: [Question: Here, please tell me whether 'Agreed', 'Disagree', 'Do not know' to the statement below (12) For you to obey the PAAP agreement (A) Make the sea awake; Response: [] Agree [] Disagree [] Do not know; 2: [Question: Here, please tell me whether 'Agreed', 'Disagree', 'Do not know' to the statement below (12) For you to obey the PAAP agreement (B) Then the catch is getting more, the inco…
Indonesia	SERIBU_	Community Support	Communication	5	1: [Question: (10) ÿÿ9 In the last 6 months, you talked to your fellow fishermen about: ÿÿ1(D) Good fish size captured in PAAP location; Response: [] Yes [] No [] Do not remember; 2: [Question: (10) ÿÿ9 In the last 6 months, you talked to your fellow fishermen about: ÿÿ1(B) Obedience to the agreement applicable at the PAAP location; Response: [] Yes [] No [] Do not remember; 3: [Question: (10) ÿÿ…
Indonesia	SERIBU_	Community Support	Knowledge	4	1: [Question: (19) For the following statement, please choose the one that best describes you right now; Response: [] I do not know the rules about the size of the catch in the area of ​​access area and do not think to find out [] I do not know the catch size rules in the area of ​​access area but in the near future it is thought to find out [] I already know the size of the catch allowed in the …
Indonesia	SERIBU_	Sustainable Fishing Practices	TURF Compliance	2	1: [Question: Here's what you want to do, 'Somewhat sure to be able to do', 'Doubtful', 'Somewhat unsure of being able to do', 'Unsure able to do' the following statements.(15) ÿÿ9 I feel, ÿÿ1 (B) catch fish according to the rules in the area of ​​fishery access area; Response: [] Sure able to do [] Somewhat sure able to do [] Hesitant [] Somewhat unsure able to do [] Not sure able to do; 2: [Que…
Indonesia	TAKABON	Community Support	Attitude	10	1: [Question: (14) ÿÿ9For me, obey the rules of access management of the fishery areaÿÿ1 ) can not be done because there is no firmness against rule violators; Response: [] Agree [] Disagree [] Do not know; 2: [Question: Here, please Mr / Mrs declare whether 'Agreed', 'Disagree', 'Do not know' to the statement below; (13) For me, obey the rules of fishery area access management (A) is a form of r…
Indonesia	TAKABON	Community Support	Communication	4	1: [Question: For the statement below, please state your answer, with "Yes", "No", or 'Can not remember' (13) In the last 6 months, Mr / Ms spoke with other fishermen about: (B) compliance with applicable agreements within the territory of the fishery access area; Response: [] Yes [] No [] Do not remember; 2: [Question: For the statement below, please state your answer, with "Yes", "No", or 'Can …
Indonesia	TAKABON	Community Support	Knowledge	4	1: [Question: (19) For the following statement, please choose the one that best describes you right now; Response: [] I do not know the rules about the size of the catch in the area of ​​access area and do not think to find out [] I do not know the catch size rules in the area of ​​access area but in the near future it is thought to find out [] I already know the size of the catch allowed in the …
Indonesia	TAKABON	Sustainable Fishing Practices	TURF Compliance	2	1: [Question: Here's what you want to do, 'Somewhat sure to be able to do', 'Doubtful', 'Somewhat unsure of being able to do', 'Unsure able to do' the following statements.(15) ÿÿ9 I feel, ÿÿ1 (B) catch fish according to the rules in the area of ​​fishery access area; Response: [] Sure able to do [] Somewhat sure able to do [] Hesitant [] Somewhat unsure able to do [] Not sure able to do; 2: [Que…
Indonesia	WAKA_DT	Community Support	Attitude	10	1: [Question: (14) ÿÿ9For me, obey the rules of access management of the fishery areaÿÿ1 ) can not be done because there is no firmness against rule violators; Response: [] Agree [] Disagree [] Do not know; 2: [Question: Here, please Mr / Mrs declare whether 'Agreed', 'Disagree', 'Do not know' to the statement below; (13) For me, obey the rules of fishery area access management (A) is a form of r…
Indonesia	WAKA_DT	Community Support	Communication	4	1: [Question: For the statement below, please state your answer, with "Yes", "No", or 'Can not remember' (13) In the last 6 months, Mr / Ms spoke with other fishermen about: (B) compliance with applicable agreements within the territory of the fishery access area; Response: [] Yes [] No [] Do not remember; 2: [Question: For the statement below, please state your answer, with "Yes", "No", or 'Can …
Indonesia	WAKA_DT	Community Support	Knowledge	4	1: [Question: (19) For the following statement, please choose the one that best describes you right now; Response: [] I do not know the rules about the size of the catch in the area of ​​access area and do not think to find out [] I do not know the catch size rules in the area of ​​access area but in the near future it is thought to find out [] I already know the size of the catch allowed in the …
Indonesia	WAKA_DT	Sustainable Fishing Practices	Management Participation	2	1: [Question: Here, please tell me whether 'easy,' rather easy ',' hesitant ',' rather difficult ', difficult' to do things yourself in this statement.(12) For me,(C) engage in processes and discussions for the management rules of the fishery area access; Response: [] Easy [] Somewhat easy [] Hesitant [] Somewhat difficult [] Difficult; 2: [Question: Is the head of household or his wife/her husba…
Indonesia	WAKA_DT	Sustainable Fishing Practices	TURF Compliance	6	1: [Question: Here's what you want to do, 'Somewhat sure to be able to do', 'Doubtful', 'Somewhat unsure of being able to do', 'Unsure able to do' the following statements.(15) ÿÿ9 I feel, ÿÿ1 (B) catch fish according to the rules in the area of ​​fishery access area; Response: [] Sure able to do [] Somewhat sure able to do [] Hesitant [] Somewhat unsure able to do [] Not sure able to do; 2: [Que…
Indonesia	WAKA_DT	Sustainable Livelihoods	Catch Trend 1 Year	2	1: [Question: (E) In 1 month, how did your catch compare to the same month last year?; Response: [] Same [] More [] More and more bigger [] Less [] Uncertain [] Do not remember / do not know; 2: [Question: The fish catch has …..compared to 1 year ago; Response: Improved heavily, improved slightly, stayed the same, deteriorated slightly, deteriorated a lot
Indonesia	WAKA_DT	Sustainable Livelihoods	Food Security	3	1: [Question: In the past 12 months did you ever reduce the size of your children meals or let your children skip meals because there wasn’t enough food to eat?; Response: [ ] Yes [ ] No [ ] No Answer; 2: [Question: Was the last year a good, normal or bad year for you in terms of food available; Response: Good, normal, bad; 3: [Question: In the past 12 months did you ever reduce the size of your …
Indonesia	WAKA_NP	Community Support	Attitude	10	1: [Question: (14) ÿÿ9For me, obey the rules of access management of the fishery areaÿÿ1 ) can not be done because there is no firmness against rule violators; Response: [] Agree [] Disagree [] Do not know; 2: [Question: Here, please Mr / Mrs declare whether 'Agreed', 'Disagree', 'Do not know' to the statement below; (13) For me, obey the rules of fishery area access management (A) is a form of r…
Indonesia	WAKA_NP	Community Support	Communication	4	1: [Question: For the statement below, please state your answer, with "Yes", "No", or 'Can not remember' (13) In the last 6 months, Mr / Ms spoke with other fishermen about: (B) compliance with applicable agreements within the territory of the fishery access area; Response: [] Yes [] No [] Do not remember; 2: [Question: For the statement below, please state your answer, with "Yes", "No", or 'Can …
Indonesia	WAKA_NP	Community Support	Knowledge	4	1: [Question: (19) For the following statement, please choose the one that best describes you right now; Response: [] I do not know the rules about the size of the catch in the area of ​​access area and do not think to find out [] I do not know the catch size rules in the area of ​​access area but in the near future it is thought to find out [] I already know the size of the catch allowed in the …
Indonesia	WAKA_NP	Sustainable Fishing Practices	Management Participation	2	1: [Question: Here, please tell me whether 'easy,' rather easy ',' hesitant ',' rather difficult ', difficult' to do things yourself in this statement.(12) For me,(C) engage in processes and discussions for the management rules of the fishery area access; Response: [] Easy [] Somewhat easy [] Hesitant [] Somewhat difficult [] Difficult; 2: [Question: Is the head of household or his wife/her husba…
Indonesia	WAKA_NP	Sustainable Fishing Practices	TURF Compliance	6	1: [Question: Here's what you want to do, 'Somewhat sure to be able to do', 'Doubtful', 'Somewhat unsure of being able to do', 'Unsure able to do' the following statements.(15) ÿÿ9 I feel, ÿÿ1 (B) catch fish according to the rules in the area of ​​fishery access area; Response: [] Sure able to do [] Somewhat sure able to do [] Hesitant [] Somewhat unsure able to do [] Not sure able to do; 2: [Que…
Indonesia	WAKA_NP	Sustainable Livelihoods	Catch Trend 1 Year	2	1: [Question: (E) In 1 month, how did your catch compare to the same month last year?; Response: [] Same [] More [] More and more bigger [] Less [] Uncertain [] Do not remember / do not know; 2: [Question: The fish catch has …..compared to 1 year ago; Response: Improved heavily, improved slightly, stayed the same, deteriorated slightly, deteriorated a lot
Indonesia	WAKA_NP	Sustainable Livelihoods	Food Security	3	1: [Question: In the past 12 months did you ever reduce the size of your children meals or let your children skip meals because there wasn’t enough food to eat?; Response: [ ] Yes [ ] No [ ] No Answer; 2: [Question: Was the last year a good, normal or bad year for you in terms of food available; Response: Good, normal, bad; 3: [Question: In the past 12 months did you ever reduce the size of your …
Philippines	AYUNGON	Community Support	Attitude	14	1: [Question: Fish species will continue to decline in number or disappear; Response: Strongly agree, agree, neither agree nor disagree, disagree, strongly disagree; 2: [Question: Fishing should not be allowed inside Iniban Marine Sanctuary converted; Response: Strongly agree, agree, neither agree nor disagree, disagree, strongly disagree, refused to answer; 3: [Question: If marine sanctuaries ar…
Philippines	AYUNGON	Community Support	Knowledge	14	1: [Question: Please state whether you agree or disagree with the idea that only fishers within your barangay can be granted exclusive fishing priviliges to fish in your barangay?; Response: [ ] Strongly Agree [ ] Agree [ ] Disagree [ ] Strongly Disagree [ ] Refused to Answer; 2: [Question: (50) The fishers have the ability to locate the bounderies of the existing MPA?; Response: [ ] Strongly Agr…
Philippines	AYUNGON	Sustainable Fishing Practices	Management Participation	2	1: [Question: Have you participated in meetings or activities related to MAA+S?; Response: [ ] Yes [ ] No [ ] No Answer; 2: [Question: Which of the following options best describes you? Over the past 12 months:; Response: I have already participated in various meeting, workshop about the Ayungon MAA+S; I intend to participate in in various meeting, workshop about the proposed Ayungon MAA+S; I am …
Philippines	AYUNGON	Sustainable Fishing Practices	TURF Compliance	4	1: [Question: 23E. Which of the following options best describes you? Over the past 12 months:; Response: I am considering in IN COMPLYING TO THE FISHING POLICIES OF AYUNGON SFMA; I have ALREADY COMPLIED TO THE FISHING POLICIES OF AYUNGON SFMA; I intend IN COMPLYING TO THE FISHING POLICIES OF AYUNGONSFMA; I have never considered IN COMPLYING TO THE FISHING POLICIES OF AYUNGON SFMA; 2: [Question: …
Philippines	AYUNGON	Sustainable Livelihoods	Collective Efficacy	2	1: [Question: The fishers in my community have the ability to sustainably manage our fishery so that we can benefit from it long into the future.; Response: 1-10 scale of agreement with statement, 10 best; 2: [Question: [My community] has the ability to sustainably manage [our fishery] so that we can benefit from it long into the future.; Response: Strongly Agree Agree Neither Agree nor Disagree …
Philippines	AYUNGON	Sustainable Livelihoods	Food Security	3	1: [Question: (31). Since the implementation of coastal and fisheries program in the municipality, please describe the state in terms of food availability in your household?; Response: [ ] We always had enough food to feed everyone in the household [ ] We sometimes did not have enough food to feed everyone in the household [ ] We often did not have enough food to feed everyone in the household [ …
Philippines	AYUNGON	Sustainable Livelihoods	Livelihood Stability	3	1: [Question: It is not difficult for myself and members of my family to maintain fishing practices is needed to provide for the home.; Response: [ ] Yes [ ] No [ ] No Answer; 2: [Question: Compared to 5 years ago, the quality and stability of employment for my household has:; Response: (1) Worsened substantially [2] Worsened somewhat [3] Stayed the same [4] Improved somewhat [5] Improved substan…
Philippines	AYUNGON	Sustainable Livelihoods	Political Trust	2	1: [Question: The committees or body that manage the MPA or our coastal resource management will make right decisions about managing our fishery and fishing grounds; Response: [ ] Strongly Agree [ ] Agree [ ] Disagree [ ] Strongly Disagree [ ] Refused to Answer; 2: [Question: Generally speaking, the [local government] can be trusted to make decisions in the best interest ofour community.; Respons…
Philippines	AYUNGON	Sustainable Livelihoods	Social Equity	2	1: [Question: My family is able to benefit from our fishery as much as any other members of the community.; Response: [ ] Yes [ ] No [ ] No Answer; 2: [Question: My household is able to benefit from [our community’s fishery] as much as any other member of the community.; Response: [ ] Strongly Agree [ ] Agree [ ] Disagree [ ] Strongly Disagree [ ] Refused to Answer
Philippines	AYUNGON	Sustainable Livelihoods	Social Trust	5	1: [Question: Generally speaking, most fishers in my community can be trusted.; Response: [ ] Yes [ ] No [ ] No Answer; 2: [Question: Violations could be reported by anyone to the proper authorities; Response: [ ] Yes [ ] No [ ] No Answer; 3: [Question: Most fishers in my community will follow the rules and regulations set forth for our fisheries.; Response: 1-10 scale of agreement with statement…
Philippines	AYUNGON	Sustainable Livelihoods	Subjective Well-being	2	1: [Question: All things considered, how satisfied are you with your life these days?; Response: 1-10 scale of agreement with statement, 10 best; 2: [Question: Please answer the following question on a scale of 1 to 10, where 1=completely dissatisfied, and 10=completely satisfied.“All things considered, how satisfied are you with your life these days?”); Response: 1-10 scale of agreement with sta…
Philippines	BINDOY_	Community Support	Attitude	16	1: [Question: Fish species will continue to decline in number or disappear; Response: Strongly agree, agree, neither agree nor disagree, disagree, strongly disagree; 2: [Question: Fishers should report fishers fishing using gear other than H & L in Sayap Reef; Response: [ ] Strongly Agree [ ] Agree [ ] Disagree [ ] Strongly Disagree [ ] Refused to Answer; 3: [Question: If marine sanctuaries are w…
Philippines	BINDOY_	Community Support	Knowledge	10	1: [Question: Please state whether you agree or disagree with the idea that only fishers within your barangay can be granted exclusive fishing priviliges to fish in your barangay?; Response: [ ] Strongly Agree [ ] Agree [ ] Disagree [ ] Strongly Disagree [ ] Refused to Answer; 2: [Question: Please tell me if you Strongly Agree, Agree, Disagree or Strongly Disagree with this statement: Hook and Li…
Philippines	BINDOY_	Sustainable Fishing Practices	Management Participation	2	1: [Question: Local Fishers always participate in all activities related to sanctuary management; Response: [ ] Strongly Agree [ ] Agree [ ] Disagree [ ] Strongly Disagree [ ] Refused to Answer; 2: [Question: Are you a member of a Fisherman's Association in your barangay?; Response: [ ] Yes [ ] No [ ] No Answer
Philippines	BINDOY_	Sustainable Fishing Practices	TURF Compliance	2	1: [Question: 23F. Which of the following options best describes you? Over the past 12 months:; Response: I have never considered IN RESPECTING THE BOUNDARIES OF AYUNGON SFMA; I am considering IN RESPECTING THE BOUNDARIES OF AYUNGON SFMA; I intend IN RESPECTING THE BOUNDARIES OF AYUNGON SFMA; I have ALREADY RESPECTED THE BOUNDARIES OF AYOKE ISLAND SFMA;; 2: [Question: In this community, there is …
Philippines	BINDOY_	Sustainable Livelihoods	Collective Efficacy	2	1: [Question: The fishers in my community have the ability to sustainably manage our fishery so that we can benefit from it long into the future.; Response: 1-10 scale of agreement with statement, 10 best; 2: [Question: [My community] has the ability to sustainably manage [our fishery] so that we can benefit from it long into the future.; Response: Strongly Agree Agree Neither Agree nor Disagree …
Philippines	BINDOY_	Sustainable Livelihoods	Food Security	2	1: [Question: Was there an instance that you did not have enough food/had problems meeting your food requirements during the last 12 months?); Response: [ ] Yes [ ] No [ ] No Answer; 2: [Question: Now I would like to ask a couple of questions about the food eaten in your household. Which of these statements best describes the food eaten in your household in the last 12 months?); Response: [1] We …
Philippines	BINDOY_	Sustainable Livelihoods	Livelihood Stability	2	1: [Question: Compared to 5 years ago, the quality and stability of employment for my household has:; Response: (1) Worsened substantially [2] Worsened somewhat [3] Stayed the same [4] Improved somewhat [5] Improved substantially [6] Don’t know; 2: [Question: It is easy for myself and members of my household to find as much employment as is needed to provide for the household.; Response: [ ] Stro…
Philippines	BINDOY_	Sustainable Livelihoods	Political Trust	2	1: [Question: The committees or body that manage the MPA or our coastal resource management will make right decisions about managing our fishery and fishing grounds; Response: [ ] Strongly Agree [ ] Agree [ ] Disagree [ ] Strongly Disagree [ ] Refused to Answer; 2: [Question: Generally speaking, the [local government] can be trusted to make decisions in the best interest ofour community.; Respons…
Philippines	BINDOY_	Sustainable Livelihoods	Social Equity	2	1: [Question: My family is able to benefit from our fishery as much as any other members of the community.; Response: [ ] Yes [ ] No [ ] No Answer; 2: [Question: My household is able to benefit from [our community’s fishery] as much as any other member of the community.; Response: [ ] Strongly Agree [ ] Agree [ ] Disagree [ ] Strongly Disagree [ ] Refused to Answer
Philippines	BINDOY_	Sustainable Livelihoods	Social Trust	4	1: [Question: Most fishers in my community can be trusted.; Response: Strongly Agree Agree Neither Agree nor Disagree Disagree Strongly Disagree; 2: [Question: Most fishers in my community will follow the rules and regulations set forth for our fisheries.; Response: 1-10 scale of agreement with statement, 10 best; 3: [Question: Most people in [my community] will actively enforce the rules and reg…
Philippines	CULASI_	Community Support	Attitude	6	1: [Question: (13). I am going to ask you about the marine sanctuary that is going to be or has been created in your local area. A marine sanctuary or no-take fishing area is a clearly identified area where fishing is not allowed at any time by anyone. (13A). Are there any benefits to the local community from having a marine sanctuary nearby? (IF respondents answers YES then please also NEXT QUES…
Philippines	CULASI_	Community Support	Communication	2	1: [Question: (16). In the past 6 months, have you talked to anyone about the benefits to the community of a well-enforced sanctuary? If YES, please tell me if you talked to the following people. If NO, check "have not talked to anyone."; Response: [ ] Have not talked to anyone [ ] Talked to a family member [ ] Talked to neighbors and fellow fishers [ ] Talked to local barangay and municipal lead…
Philippines	CULASI_	Community Support	Knowledge	5	1: [Question: After 5 years of no fishing being allowed, the marine sanctuary can be harvested agai; Response: [ ] True [ ] False [ ] Unsure; 2: [Question: (15) Please state below whether you STONGLY AGREE, AGREE, DISAGREE and STRONGLY DISAGREE with the following statements on the impacts of having a marine sanctuary on the community. (C) Hook and line fishing is the only allowed gear to use outs…
Philippines	CULASI_	Sustainable Fishing Practices	Catch Reporting	2	1: [Question: (24). Over the past 6 months, which of the following options best describe you about measuring your catch and reporrting it?; Response: [ ] I have never considered measuring my catch and reporting it [ ] I am considering measuring my catch and reporting it [ ] I intend to measure my catch and reporting it [ ] I have currently oarticipated in catch reporting and reporting; 2: [Questi…
Philippines	CULASI_	Sustainable Fishing Practices	Management Participation	3	1: [Question: (25). Over the past 6 months, which of the following best describes you about attending discussing and meetings on fisheries management?; Response: [ ] I do not know about the discussions and meeting on fisheries management [ ] I am considering n participating discussions and meetings on fisheries management [ ] I intend to participate in discussion and meetings on fisheries managem…
Philippines	CULASI_	Sustainable Fishing Practices	TURF Compliance	2	1: [Question: (27). In the past 6 months, please tell me if you have done the following actions: E. Use of allowed fishing gear in designated area outside the marine sanctuaries; Response: [ ] Yes [ ] No [ ] No Answer; 2: [Question: In this community, there is much violation in fishing ordinances; Response: Strongly Agree Agree Neither Agree nor Disagree Disagree Strongly Disagree
Philippines	CULASI_	Sustainable Livelihoods	Food Security	3	1: [Question: Since the implementation of coastal and fisheries program in the municipality, please describe the state in term of food availability in your households?; Response: We sometimes did not have enough food to feed everyone in the household; We always had enough food to feed everyone in the household; We often did not have enough food to feed everyone in the household; Refused to answer…
Philippines	CULASI_	Sustainable Livelihoods	Livelihood Stability	3	1: [Question: It is not difficult for myself and members of my family to maintain fishing practices is needed to provide for the home.; Response: [ ] Yes [ ] No [ ] No Answer; 2: [Question: Compared to 5 years ago, the quality and stability of employment for my household has:; Response: (1) Worsened substantially [2] Worsened somewhat [3] Stayed the same [4] Improved somewhat [5] Improved substan…
Philippines	CULASI_	Sustainable Livelihoods	Political Trust	3	1: [Question: (33) Please answer the following question on a scale of 1 to 10, where 1 = completely dissatisfied and 10=completely satisfied. B. Most fishers in my community will follow the rules and regulations set forth for our fisheries (REMIND THAT THIS IS A SCALE OF 1 to 10).; Response: B. Most fishers in my community will follow the rules and regulations set forth for our fisheries (REMIND …
Philippines	CULASI_	Sustainable Livelihoods	Social Equity	2	1: [Question: My family is able to benefit from our fishery as much as any other members of the community.; Response: [ ] Yes [ ] No [ ] No Answer; 2: [Question: My household is able to benefit from [our community’s fishery] as much as any other member of the community.; Response: [ ] Strongly Agree [ ] Agree [ ] Disagree [ ] Strongly Disagree [ ] Refused to Answer
Philippines	CULASI_	Sustainable Livelihoods	Social Trust	4	1: [Question: Generally speaking, most fishers in my community can be trusted.; Response: [ ] Yes [ ] No [ ] No Answer; 2: [Question: (34). Please rate you agreement with the following statements on a scale from STRONGLY AGREE, AGREE, to DISAGREE and STRONGLY DISAGREE. A. Generally speaking, most fishers in my community can be trusted.; Response: [ ] Strongly Agree [ ] Agree [ ] Disagree [ ] Stro…
Philippines	CULASI_	Sustainable Livelihoods	Subjective Well-being	2	1: [Question: All things considered, how satisfied are you with your life these days?; Response: 1-10 scale of agreement with statement, 10 best; 2: [Question: Please answer the following question on a scale of 1 to 10, where 1=completely dissatisfied, and 10=completely satisfied.“All things considered, how satisfied are you with your life these days?”); Response: 1-10 scale of agreement with sta…
Philippines	DAPACOR	Community Support	Attitude	6	1: [Question: (13). I am going to ask you about the marine sanctuary that is going to be or has been created in your local area. A marine sanctuary or no-take fishing area is a clearly identified area where fishing is not allowed at any time by anyone. (13A). Are there any benefits to the local community from having a marine sanctuary nearby? (IF respondents answers YES then please also NEXT QUES…
Philippines	DAPACOR	Community Support	Communication	2	1: [Question: (16). In the past 6 months, have you talked to anyone about the benefits to the community of a well-enforced sanctuary? If YES, please tell me if you talked to the following people. If NO, check "have not talked to anyone."; Response: [ ] Have not talked to anyone [ ] Talked to a family member [ ] Talked to neighbors and fellow fishers [ ] Talked to local barangay and municipal lead…
Philippines	DAPACOR	Community Support	Knowledge	5	1: [Question: After 5 years of no fishing being allowed, the marine sanctuary can be harvested agai; Response: [ ] True [ ] False [ ] Unsure; 2: [Question: (15) Please state below whether you STONGLY AGREE, AGREE, DISAGREE and STRONGLY DISAGREE with the following statements on the impacts of having a marine sanctuary on the community. (C) Hook and line fishing is the only allowed gear to use outs…
Philippines	DAPACOR	Sustainable Fishing Practices	Catch Reporting	2	1: [Question: (24). Over the past 6 months, which of the following options best describe you about measuring your catch and reporrting it?; Response: [ ] I have never considered measuring my catch and reporting it [ ] I am considering measuring my catch and reporting it [ ] I intend to measure my catch and reporting it [ ] I have currently oarticipated in catch reporting and reporting; 2: [Questi…
Philippines	DAPACOR	Sustainable Fishing Practices	Management Participation	3	1: [Question: (25). Over the past 6 months, which of the following best describes you about attending discussing and meetings on fisheries management?; Response: [ ] I do not know about the discussions and meeting on fisheries management [ ] I am considering n participating discussions and meetings on fisheries management [ ] I intend to participate in discussion and meetings on fisheries managem…
Philippines	DAPACOR	Sustainable Fishing Practices	TURF Compliance	2	1: [Question: (27). In the past 6 months, please tell me if you have done the following actions: E. Use of allowed fishing gear in designated area outside the marine sanctuaries; Response: [ ] Yes [ ] No [ ] No Answer; 2: [Question: In this community, there is much violation in fishing ordinances; Response: Strongly Agree Agree Neither Agree nor Disagree Disagree Strongly Disagree
Philippines	DAPACOR	Sustainable Livelihoods	Food Security	3	1: [Question: Since the implementation of coastal and fisheries program in the municipality, please describe the state in term of food availability in your households?; Response: We sometimes did not have enough food to feed everyone in the household; We always had enough food to feed everyone in the household; We often did not have enough food to feed everyone in the household; Refused to answer…
Philippines	DAPACOR	Sustainable Livelihoods	Livelihood Stability	3	1: [Question: It is not difficult for myself and members of my family to maintain fishing practices is needed to provide for the home.; Response: [ ] Yes [ ] No [ ] No Answer; 2: [Question: Compared to 5 years ago, the quality and stability of employment for my household has:; Response: (1) Worsened substantially [2] Worsened somewhat [3] Stayed the same [4] Improved somewhat [5] Improved substan…
Philippines	DAPACOR	Sustainable Livelihoods	Political Trust	3	1: [Question: (33) Please answer the following question on a scale of 1 to 10, where 1 = completely dissatisfied and 10=completely satisfied. B. Most fishers in my community will follow the rules and regulations set forth for our fisheries (REMIND THAT THIS IS A SCALE OF 1 to 10).; Response: B. Most fishers in my community will follow the rules and regulations set forth for our fisheries (REMIND …
Philippines	DAPACOR	Sustainable Livelihoods	Social Equity	2	1: [Question: My family is able to benefit from our fishery as much as any other members of the community.; Response: [ ] Yes [ ] No [ ] No Answer; 2: [Question: My household is able to benefit from [our community’s fishery] as much as any other member of the community.; Response: [ ] Strongly Agree [ ] Agree [ ] Disagree [ ] Strongly Disagree [ ] Refused to Answer
Philippines	DAPACOR	Sustainable Livelihoods	Social Trust	4	1: [Question: Generally speaking, most fishers in my community can be trusted.; Response: [ ] Yes [ ] No [ ] No Answer; 2: [Question: (34). Please rate you agreement with the following statements on a scale from STRONGLY AGREE, AGREE, to DISAGREE and STRONGLY DISAGREE. A. Generally speaking, most fishers in my community can be trusted.; Response: [ ] Strongly Agree [ ] Agree [ ] Disagree [ ] Stro…
Philippines	DAPACOR	Sustainable Livelihoods	Subjective Well-being	2	1: [Question: All things considered, how satisfied are you with your life these days?; Response: 1-10 scale of agreement with statement, 10 best; 2: [Question: Please answer the following question on a scale of 1 to 10, where 1=completely dissatisfied, and 10=completely satisfied.“All things considered, how satisfied are you with your life these days?”); Response: 1-10 scale of agreement with sta…
Philippines	DCARMEN	Community Support	Attitude	6	1: [Question: (13). I am going to ask you about the marine sanctuary that is going to be or has been created in your local area. A marine sanctuary or no-take fishing area is a clearly identified area where fishing is not allowed at any time by anyone. (13A). Are there any benefits to the local community from having a marine sanctuary nearby? (IF respondents answers YES then please also NEXT QUES…
Philippines	DCARMEN	Community Support	Communication	2	1: [Question: (16). In the past 6 months, have you talked to anyone about the benefits to the community of a well-enforced sanctuary? If YES, please tell me if you talked to the following people. If NO, check "have not talked to anyone."; Response: [ ] Have not talked to anyone [ ] Talked to a family member [ ] Talked to neighbors and fellow fishers [ ] Talked to local barangay and municipal lead…
Philippines	DCARMEN	Community Support	Knowledge	5	1: [Question: After 5 years of no fishing being allowed, the marine sanctuary can be harvested agai; Response: [ ] True [ ] False [ ] Unsure; 2: [Question: (15) Please state below whether you STONGLY AGREE, AGREE, DISAGREE and STRONGLY DISAGREE with the following statements on the impacts of having a marine sanctuary on the community. (C) Hook and line fishing is the only allowed gear to use outs…
Philippines	DCARMEN	Sustainable Fishing Practices	Catch Reporting	2	1: [Question: (24). Over the past 6 months, which of the following options best describe you about measuring your catch and reporrting it?; Response: [ ] I have never considered measuring my catch and reporting it [ ] I am considering measuring my catch and reporting it [ ] I intend to measure my catch and reporting it [ ] I have currently oarticipated in catch reporting and reporting; 2: [Questi…
Philippines	DCARMEN	Sustainable Fishing Practices	Management Participation	3	1: [Question: (25). Over the past 6 months, which of the following best describes you about attending discussing and meetings on fisheries management?; Response: [ ] I do not know about the discussions and meeting on fisheries management [ ] I am considering n participating discussions and meetings on fisheries management [ ] I intend to participate in discussion and meetings on fisheries managem…
Philippines	DCARMEN	Sustainable Livelihoods	Social Trust	2	1: [Question: Generally speaking, most fishers in my community can be trusted.; Response: [ ] Yes [ ] No [ ] No Answer; 2: [Question: (34). Please rate you agreement with the following statements on a scale from STRONGLY AGREE, AGREE, to DISAGREE and STRONGLY DISAGREE. A. Generally speaking, most fishers in my community can be trusted.; Response: [ ] Strongly Agree [ ] Agree [ ] Disagree [ ] Stro…
Philippines	GUBATRA	Community Support	Attitude	6	1: [Question: (13). I am going to ask you about the marine sanctuary that is going to be or has been created in your local area. A marine sanctuary or no-take fishing area is a clearly identified area where fishing is not allowed at any time by anyone. (13A). Are there any benefits to the local community from having a marine sanctuary nearby? (IF respondents answers YES then please also NEXT QUES…
Philippines	GUBATRA	Community Support	Communication	2	1: [Question: (16). In the past 6 months, have you talked to anyone about the benefits to the community of a well-enforced sanctuary? If YES, please tell me if you talked to the following people. If NO, check "have not talked to anyone."; Response: [ ] Have not talked to anyone [ ] Talked to a family member [ ] Talked to neighbors and fellow fishers [ ] Talked to local barangay and municipal lead…
Philippines	GUBATRA	Community Support	Knowledge	5	1: [Question: After 5 years of no fishing being allowed, the marine sanctuary can be harvested agai; Response: [ ] True [ ] False [ ] Unsure; 2: [Question: (15) Please state below whether you STONGLY AGREE, AGREE, DISAGREE and STRONGLY DISAGREE with the following statements on the impacts of having a marine sanctuary on the community. (C) Hook and line fishing is the only allowed gear to use outs…
Philippines	GUBATRA	Sustainable Fishing Practices	Catch Reporting	2	1: [Question: (24). Over the past 6 months, which of the following options best describe you about measuring your catch and reporrting it?; Response: [ ] I have never considered measuring my catch and reporting it [ ] I am considering measuring my catch and reporting it [ ] I intend to measure my catch and reporting it [ ] I have currently oarticipated in catch reporting and reporting; 2: [Questi…
Philippines	GUBATRA	Sustainable Fishing Practices	Management Participation	3	1: [Question: (25). Over the past 6 months, which of the following best describes you about attending discussing and meetings on fisheries management?; Response: [ ] I do not know about the discussions and meeting on fisheries management [ ] I am considering n participating discussions and meetings on fisheries management [ ] I intend to participate in discussion and meetings on fisheries managem…
Philippines	GUBATRA	Sustainable Fishing Practices	TURF Compliance	2	1: [Question: (27). In the past 6 months, please tell me if you have done the following actions: E. Use of allowed fishing gear in designated area outside the marine sanctuaries; Response: [ ] Yes [ ] No [ ] No Answer; 2: [Question: In this community, there is much violation in fishing ordinances; Response: Strongly Agree Agree Neither Agree nor Disagree Disagree Strongly Disagree
Philippines	GUBATRA	Sustainable Livelihoods	Food Security	3	1: [Question: Since the implementation of coastal and fisheries program in the municipality, please describe the state in term of food availability in your households?; Response: We sometimes did not have enough food to feed everyone in the household; We always had enough food to feed everyone in the household; We often did not have enough food to feed everyone in the household; Refused to answer…
Philippines	GUBATRA	Sustainable Livelihoods	Livelihood Stability	3	1: [Question: It is not difficult for myself and members of my family to maintain fishing practices is needed to provide for the home.; Response: [ ] Yes [ ] No [ ] No Answer; 2: [Question: Compared to 5 years ago, the quality and stability of employment for my household has:; Response: (1) Worsened substantially [2] Worsened somewhat [3] Stayed the same [4] Improved somewhat [5] Improved substan…
Philippines	GUBATRA	Sustainable Livelihoods	Political Trust	3	1: [Question: (33) Please answer the following question on a scale of 1 to 10, where 1 = completely dissatisfied and 10=completely satisfied. B. Most fishers in my community will follow the rules and regulations set forth for our fisheries (REMIND THAT THIS IS A SCALE OF 1 to 10).; Response: B. Most fishers in my community will follow the rules and regulations set forth for our fisheries (REMIND …
Philippines	GUBATRA	Sustainable Livelihoods	Social Equity	2	1: [Question: My family is able to benefit from our fishery as much as any other members of the community.; Response: [ ] Yes [ ] No [ ] No Answer; 2: [Question: My household is able to benefit from [our community’s fishery] as much as any other member of the community.; Response: [ ] Strongly Agree [ ] Agree [ ] Disagree [ ] Strongly Disagree [ ] Refused to Answer
Philippines	GUBATRA	Sustainable Livelihoods	Social Trust	4	1: [Question: Generally speaking, most fishers in my community can be trusted.; Response: [ ] Yes [ ] No [ ] No Answer; 2: [Question: (34). Please rate you agreement with the following statements on a scale from STRONGLY AGREE, AGREE, to DISAGREE and STRONGLY DISAGREE. A. Generally speaking, most fishers in my community can be trusted.; Response: [ ] Strongly Agree [ ] Agree [ ] Disagree [ ] Stro…
Philippines	GUBATRA	Sustainable Livelihoods	Subjective Well-being	2	1: [Question: All things considered, how satisfied are you with your life these days?; Response: 1-10 scale of agreement with statement, 10 best; 2: [Question: Please answer the following question on a scale of 1 to 10, where 1=completely dissatisfied, and 10=completely satisfied.“All things considered, how satisfied are you with your life these days?”); Response: 1-10 scale of agreement with sta…
Philippines	LIBERTA	Community Support	Attitude	6	1: [Question: (13). I am going to ask you about the marine sanctuary that is going to be or has been created in your local area. A marine sanctuary or no-take fishing area is a clearly identified area where fishing is not allowed at any time by anyone. (13A). Are there any benefits to the local community from having a marine sanctuary nearby? (IF respondents answers YES then please also NEXT QUES…
Philippines	LIBERTA	Community Support	Communication	2	1: [Question: (16). In the past 6 months, have you talked to anyone about the benefits to the community of a well-enforced sanctuary? If YES, please tell me if you talked to the following people. If NO, check "have not talked to anyone."; Response: [ ] Have not talked to anyone [ ] Talked to a family member [ ] Talked to neighbors and fellow fishers [ ] Talked to local barangay and municipal lead…
Philippines	LIBERTA	Community Support	Knowledge	5	1: [Question: After 5 years of no fishing being allowed, the marine sanctuary can be harvested agai; Response: [ ] True [ ] False [ ] Unsure; 2: [Question: (15) Please state below whether you STONGLY AGREE, AGREE, DISAGREE and STRONGLY DISAGREE with the following statements on the impacts of having a marine sanctuary on the community. (C) Hook and line fishing is the only allowed gear to use outs…
Philippines	LIBERTA	Sustainable Fishing Practices	Catch Reporting	2	1: [Question: (24). Over the past 6 months, which of the following options best describe you about measuring your catch and reporrting it?; Response: [ ] I have never considered measuring my catch and reporting it [ ] I am considering measuring my catch and reporting it [ ] I intend to measure my catch and reporting it [ ] I have currently oarticipated in catch reporting and reporting; 2: [Questi…
Philippines	LIBERTA	Sustainable Fishing Practices	Management Participation	3	1: [Question: (25). Over the past 6 months, which of the following best describes you about attending discussing and meetings on fisheries management?; Response: [ ] I do not know about the discussions and meeting on fisheries management [ ] I am considering n participating discussions and meetings on fisheries management [ ] I intend to participate in discussion and meetings on fisheries managem…
Philippines	LIBERTA	Sustainable Livelihoods	Social Trust	2	1: [Question: Generally speaking, most fishers in my community can be trusted.; Response: [ ] Yes [ ] No [ ] No Answer; 2: [Question: (34). Please rate you agreement with the following statements on a scale from STRONGLY AGREE, AGREE, to DISAGREE and STRONGLY DISAGREE. A. Generally speaking, most fishers in my community can be trusted.; Response: [ ] Strongly Agree [ ] Agree [ ] Disagree [ ] Stro…
Philippines	LOOCBAH	Community Support	Attitude	6	1: [Question: (13). I am going to ask you about the marine sanctuary that is going to be or has been created in your local area. A marine sanctuary or no-take fishing area is a clearly identified area where fishing is not allowed at any time by anyone. (13A). Are there any benefits to the local community from having a marine sanctuary nearby? (IF respondents answers YES then please also NEXT QUES…
Philippines	LOOCBAH	Community Support	Communication	2	1: [Question: (16). In the past 6 months, have you talked to anyone about the benefits to the community of a well-enforced sanctuary? If YES, please tell me if you talked to the following people. If NO, check "have not talked to anyone."; Response: [ ] Have not talked to anyone [ ] Talked to a family member [ ] Talked to neighbors and fellow fishers [ ] Talked to local barangay and municipal lead…
Philippines	LOOCBAH	Community Support	Knowledge	5	1: [Question: After 5 years of no fishing being allowed, the marine sanctuary can be harvested agai; Response: [ ] True [ ] False [ ] Unsure; 2: [Question: (15) Please state below whether you STONGLY AGREE, AGREE, DISAGREE and STRONGLY DISAGREE with the following statements on the impacts of having a marine sanctuary on the community. (C) Hook and line fishing is the only allowed gear to use outs…
Philippines	LOOCBAH	Sustainable Fishing Practices	Catch Reporting	2	1: [Question: (24). Over the past 6 months, which of the following options best describe you about measuring your catch and reporrting it?; Response: [ ] I have never considered measuring my catch and reporting it [ ] I am considering measuring my catch and reporting it [ ] I intend to measure my catch and reporting it [ ] I have currently oarticipated in catch reporting and reporting; 2: [Questi…
Philippines	LOOCBAH	Sustainable Fishing Practices	Management Participation	3	1: [Question: (25). Over the past 6 months, which of the following best describes you about attending discussing and meetings on fisheries management?; Response: [ ] I do not know about the discussions and meeting on fisheries management [ ] I am considering n participating discussions and meetings on fisheries management [ ] I intend to participate in discussion and meetings on fisheries managem…
Philippines	LOOCBAH	Sustainable Livelihoods	Social Trust	2	1: [Question: Generally speaking, most fishers in my community can be trusted.; Response: [ ] Yes [ ] No [ ] No Answer; 2: [Question: (34). Please rate you agreement with the following statements on a scale from STRONGLY AGREE, AGREE, to DISAGREE and STRONGLY DISAGREE. A. Generally speaking, most fishers in my community can be trusted.; Response: [ ] Strongly Agree [ ] Agree [ ] Disagree [ ] Stro…
Philippines	LUBANG_	Community Support	Attitude	6	1: [Question: (13). I am going to ask you about the marine sanctuary that is going to be or has been created in your local area. A marine sanctuary or no-take fishing area is a clearly identified area where fishing is not allowed at any time by anyone. (13A). Are there any benefits to the local community from having a marine sanctuary nearby? (IF respondents answers YES then please also NEXT QUES…
Philippines	LUBANG_	Community Support	Communication	2	1: [Question: (16). In the past 6 months, have you talked to anyone about the benefits to the community of a well-enforced sanctuary? If YES, please tell me if you talked to the following people. If NO, check "have not talked to anyone."; Response: [ ] Have not talked to anyone [ ] Talked to a family member [ ] Talked to neighbors and fellow fishers [ ] Talked to local barangay and municipal lead…
Philippines	LUBANG_	Community Support	Knowledge	5	1: [Question: After 5 years of no fishing being allowed, the marine sanctuary can be harvested agai; Response: [ ] True [ ] False [ ] Unsure; 2: [Question: (15) Please state below whether you STONGLY AGREE, AGREE, DISAGREE and STRONGLY DISAGREE with the following statements on the impacts of having a marine sanctuary on the community. (C) Hook and line fishing is the only allowed gear to use outs…
Philippines	LUBANG_	Sustainable Fishing Practices	Catch Reporting	2	1: [Question: (24). Over the past 6 months, which of the following options best describe you about measuring your catch and reporrting it?; Response: [ ] I have never considered measuring my catch and reporting it [ ] I am considering measuring my catch and reporting it [ ] I intend to measure my catch and reporting it [ ] I have currently oarticipated in catch reporting and reporting; 2: [Questi…
Philippines	LUBANG_	Sustainable Fishing Practices	Management Participation	3	1: [Question: (25). Over the past 6 months, which of the following best describes you about attending discussing and meetings on fisheries management?; Response: [ ] I do not know about the discussions and meeting on fisheries management [ ] I am considering n participating discussions and meetings on fisheries management [ ] I intend to participate in discussion and meetings on fisheries managem…
Philippines	LUBANG_	Sustainable Livelihoods	Social Trust	2	1: [Question: Generally speaking, most fishers in my community can be trusted.; Response: [ ] Yes [ ] No [ ] No Answer; 2: [Question: (34). Please rate you agreement with the following statements on a scale from STRONGLY AGREE, AGREE, to DISAGREE and STRONGLY DISAGREE. A. Generally speaking, most fishers in my community can be trusted.; Response: [ ] Strongly Agree [ ] Agree [ ] Disagree [ ] Stro…
Philippines	MANJUYO	Community Support	Attitude	6	1: [Question: (13). I am going to ask you about the marine sanctuary that is going to be or has been created in your local area. A marine sanctuary or no-take fishing area is a clearly identified area where fishing is not allowed at any time by anyone. (13A). Are there any benefits to the local community from having a marine sanctuary nearby? (IF respondents answers YES then please also NEXT QUES…
Philippines	MANJUYO	Community Support	Communication	2	1: [Question: (16). In the past 6 months, have you talked to anyone about the benefits to the community of a well-enforced sanctuary? If YES, please tell me if you talked to the following people. If NO, check "have not talked to anyone."; Response: [ ] Have not talked to anyone [ ] Talked to a family member [ ] Talked to neighbors and fellow fishers [ ] Talked to local barangay and municipal lead…
Philippines	MANJUYO	Community Support	Knowledge	5	1: [Question: After 5 years of no fishing being allowed, the marine sanctuary can be harvested agai; Response: [ ] True [ ] False [ ] Unsure; 2: [Question: (15) Please state below whether you STONGLY AGREE, AGREE, DISAGREE and STRONGLY DISAGREE with the following statements on the impacts of having a marine sanctuary on the community. (C) Hook and line fishing is the only allowed gear to use outs…
Philippines	MANJUYO	Sustainable Fishing Practices	Catch Reporting	2	1: [Question: (24). Over the past 6 months, which of the following options best describe you about measuring your catch and reporrting it?; Response: [ ] I have never considered measuring my catch and reporting it [ ] I am considering measuring my catch and reporting it [ ] I intend to measure my catch and reporting it [ ] I have currently oarticipated in catch reporting and reporting; 2: [Questi…
Philippines	MANJUYO	Sustainable Fishing Practices	Management Participation	3	1: [Question: (25). Over the past 6 months, which of the following best describes you about attending discussing and meetings on fisheries management?; Response: [ ] I do not know about the discussions and meeting on fisheries management [ ] I am considering n participating discussions and meetings on fisheries management [ ] I intend to participate in discussion and meetings on fisheries managem…
Philippines	MANJUYO	Sustainable Fishing Practices	TURF Compliance	2	1: [Question: (27). In the past 6 months, please tell me if you have done the following actions: E. Use of allowed fishing gear in designated area outside the marine sanctuaries; Response: [ ] Yes [ ] No [ ] No Answer; 2: [Question: In this community, there is much violation in fishing ordinances; Response: Strongly Agree Agree Neither Agree nor Disagree Disagree Strongly Disagree
Philippines	MANJUYO	Sustainable Livelihoods	Food Security	3	1: [Question: Since the implementation of coastal and fisheries program in the municipality, please describe the state in term of food availability in your households?; Response: We sometimes did not have enough food to feed everyone in the household; We always had enough food to feed everyone in the household; We often did not have enough food to feed everyone in the household; Refused to answer…
Philippines	MANJUYO	Sustainable Livelihoods	Livelihood Stability	3	1: [Question: It is not difficult for myself and members of my family to maintain fishing practices is needed to provide for the home.; Response: [ ] Yes [ ] No [ ] No Answer; 2: [Question: Compared to 5 years ago, the quality and stability of employment for my household has:; Response: (1) Worsened substantially [2] Worsened somewhat [3] Stayed the same [4] Improved somewhat [5] Improved substan…
Philippines	MANJUYO	Sustainable Livelihoods	Political Trust	3	1: [Question: (33) Please answer the following question on a scale of 1 to 10, where 1 = completely dissatisfied and 10=completely satisfied. B. Most fishers in my community will follow the rules and regulations set forth for our fisheries (REMIND THAT THIS IS A SCALE OF 1 to 10).; Response: B. Most fishers in my community will follow the rules and regulations set forth for our fisheries (REMIND …
Philippines	MANJUYO	Sustainable Livelihoods	Social Equity	2	1: [Question: My family is able to benefit from our fishery as much as any other members of the community.; Response: [ ] Yes [ ] No [ ] No Answer; 2: [Question: My household is able to benefit from [our community’s fishery] as much as any other member of the community.; Response: [ ] Strongly Agree [ ] Agree [ ] Disagree [ ] Strongly Disagree [ ] Refused to Answer
Philippines	MANJUYO	Sustainable Livelihoods	Social Trust	4	1: [Question: Generally speaking, most fishers in my community can be trusted.; Response: [ ] Yes [ ] No [ ] No Answer; 2: [Question: (34). Please rate you agreement with the following statements on a scale from STRONGLY AGREE, AGREE, to DISAGREE and STRONGLY DISAGREE. A. Generally speaking, most fishers in my community can be trusted.; Response: [ ] Strongly Agree [ ] Agree [ ] Disagree [ ] Stro…
Philippines	MANJUYO	Sustainable Livelihoods	Subjective Well-being	2	1: [Question: All things considered, how satisfied are you with your life these days?; Response: 1-10 scale of agreement with statement, 10 best; 2: [Question: Please answer the following question on a scale of 1 to 10, where 1=completely dissatisfied, and 10=completely satisfied.“All things considered, how satisfied are you with your life these days?”); Response: 1-10 scale of agreement with sta…
Philippines	MASINLO	Community Support	Attitude	6	1: [Question: (13). I am going to ask you about the marine sanctuary that is going to be or has been created in your local area. A marine sanctuary or no-take fishing area is a clearly identified area where fishing is not allowed at any time by anyone. (13A). Are there any benefits to the local community from having a marine sanctuary nearby? (IF respondents answers YES then please also NEXT QUES…
Philippines	MASINLO	Community Support	Communication	2	1: [Question: (16). In the past 6 months, have you talked to anyone about the benefits to the community of a well-enforced sanctuary? If YES, please tell me if you talked to the following people. If NO, check "have not talked to anyone."; Response: [ ] Have not talked to anyone [ ] Talked to a family member [ ] Talked to neighbors and fellow fishers [ ] Talked to local barangay and municipal lead…
Philippines	MASINLO	Community Support	Knowledge	5	1: [Question: After 5 years of no fishing being allowed, the marine sanctuary can be harvested agai; Response: [ ] True [ ] False [ ] Unsure; 2: [Question: (15) Please state below whether you STONGLY AGREE, AGREE, DISAGREE and STRONGLY DISAGREE with the following statements on the impacts of having a marine sanctuary on the community. (C) Hook and line fishing is the only allowed gear to use outs…
Philippines	MASINLO	Sustainable Fishing Practices	Catch Reporting	2	1: [Question: (24). Over the past 6 months, which of the following options best describe you about measuring your catch and reporrting it?; Response: [ ] I have never considered measuring my catch and reporting it [ ] I am considering measuring my catch and reporting it [ ] I intend to measure my catch and reporting it [ ] I have currently oarticipated in catch reporting and reporting; 2: [Questi…
Philippines	MASINLO	Sustainable Fishing Practices	Management Participation	3	1: [Question: (25). Over the past 6 months, which of the following best describes you about attending discussing and meetings on fisheries management?; Response: [ ] I do not know about the discussions and meeting on fisheries management [ ] I am considering n participating discussions and meetings on fisheries management [ ] I intend to participate in discussion and meetings on fisheries managem…
Philippines	MASINLO	Sustainable Livelihoods	Social Trust	2	1: [Question: Generally speaking, most fishers in my community can be trusted.; Response: [ ] Yes [ ] No [ ] No Answer; 2: [Question: (34). Please rate you agreement with the following statements on a scale from STRONGLY AGREE, AGREE, to DISAGREE and STRONGLY DISAGREE. A. Generally speaking, most fishers in my community can be trusted.; Response: [ ] Strongly Agree [ ] Agree [ ] Disagree [ ] Stro…
Philippines	MERCEDE	Community Support	Attitude	6	1: [Question: (13). I am going to ask you about the marine sanctuary that is going to be or has been created in your local area. A marine sanctuary or no-take fishing area is a clearly identified area where fishing is not allowed at any time by anyone. (13A). Are there any benefits to the local community from having a marine sanctuary nearby? (IF respondents answers YES then please also NEXT QUES…
Philippines	MERCEDE	Community Support	Communication	2	1: [Question: (16). In the past 6 months, have you talked to anyone about the benefits to the community of a well-enforced sanctuary? If YES, please tell me if you talked to the following people. If NO, check "have not talked to anyone."; Response: [ ] Have not talked to anyone [ ] Talked to a family member [ ] Talked to neighbors and fellow fishers [ ] Talked to local barangay and municipal lead…
Philippines	MERCEDE	Community Support	Knowledge	5	1: [Question: After 5 years of no fishing being allowed, the marine sanctuary can be harvested agai; Response: [ ] True [ ] False [ ] Unsure; 2: [Question: (15) Please state below whether you STONGLY AGREE, AGREE, DISAGREE and STRONGLY DISAGREE with the following statements on the impacts of having a marine sanctuary on the community. (C) Hook and line fishing is the only allowed gear to use outs…
Philippines	MERCEDE	Sustainable Fishing Practices	Catch Reporting	2	1: [Question: (24). Over the past 6 months, which of the following options best describe you about measuring your catch and reporrting it?; Response: [ ] I have never considered measuring my catch and reporting it [ ] I am considering measuring my catch and reporting it [ ] I intend to measure my catch and reporting it [ ] I have currently oarticipated in catch reporting and reporting; 2: [Questi…
Philippines	MERCEDE	Sustainable Fishing Practices	Management Participation	3	1: [Question: (25). Over the past 6 months, which of the following best describes you about attending discussing and meetings on fisheries management?; Response: [ ] I do not know about the discussions and meeting on fisheries management [ ] I am considering n participating discussions and meetings on fisheries management [ ] I intend to participate in discussion and meetings on fisheries managem…
Philippines	MERCEDE	Sustainable Livelihoods	Social Trust	2	1: [Question: Generally speaking, most fishers in my community can be trusted.; Response: [ ] Yes [ ] No [ ] No Answer; 2: [Question: (34). Please rate you agreement with the following statements on a scale from STRONGLY AGREE, AGREE, to DISAGREE and STRONGLY DISAGREE. A. Generally speaking, most fishers in my community can be trusted.; Response: [ ] Strongly Agree [ ] Agree [ ] Disagree [ ] Stro…
Philippines	SCARLOS	Community Support	Attitude	6	1: [Question: (13). I am going to ask you about the marine sanctuary that is going to be or has been created in your local area. A marine sanctuary or no-take fishing area is a clearly identified area where fishing is not allowed at any time by anyone. (13A). Are there any benefits to the local community from having a marine sanctuary nearby? (IF respondents answers YES then please also NEXT QUES…
Philippines	SCARLOS	Community Support	Communication	2	1: [Question: (16). In the past 6 months, have you talked to anyone about the benefits to the community of a well-enforced sanctuary? If YES, please tell me if you talked to the following people. If NO, check "have not talked to anyone."; Response: [ ] Have not talked to anyone [ ] Talked to a family member [ ] Talked to neighbors and fellow fishers [ ] Talked to local barangay and municipal lead…
Philippines	SCARLOS	Community Support	Knowledge	5	1: [Question: After 5 years of no fishing being allowed, the marine sanctuary can be harvested agai; Response: [ ] True [ ] False [ ] Unsure; 2: [Question: (15) Please state below whether you STONGLY AGREE, AGREE, DISAGREE and STRONGLY DISAGREE with the following statements on the impacts of having a marine sanctuary on the community. (C) Hook and line fishing is the only allowed gear to use outs…
Philippines	SCARLOS	Sustainable Fishing Practices	Catch Reporting	2	1: [Question: (24). Over the past 6 months, which of the following options best describe you about measuring your catch and reporrting it?; Response: [ ] I have never considered measuring my catch and reporting it [ ] I am considering measuring my catch and reporting it [ ] I intend to measure my catch and reporting it [ ] I have currently oarticipated in catch reporting and reporting; 2: [Questi…
Philippines	SCARLOS	Sustainable Fishing Practices	Management Participation	3	1: [Question: (25). Over the past 6 months, which of the following best describes you about attending discussing and meetings on fisheries management?; Response: [ ] I do not know about the discussions and meeting on fisheries management [ ] I am considering n participating discussions and meetings on fisheries management [ ] I intend to participate in discussion and meetings on fisheries managem…
Philippines	SCARLOS	Sustainable Livelihoods	Social Trust	2	1: [Question: Generally speaking, most fishers in my community can be trusted.; Response: [ ] Yes [ ] No [ ] No Answer; 2: [Question: (34). Please rate you agreement with the following statements on a scale from STRONGLY AGREE, AGREE, to DISAGREE and STRONGLY DISAGREE. A. Generally speaking, most fishers in my community can be trusted.; Response: [ ] Strongly Agree [ ] Agree [ ] Disagree [ ] Stro…
Philippines	TAYASAN	Community Support	Attitude	6	1: [Question: (13). I am going to ask you about the marine sanctuary that is going to be or has been created in your local area. A marine sanctuary or no-take fishing area is a clearly identified area where fishing is not allowed at any time by anyone. (13A). Are there any benefits to the local community from having a marine sanctuary nearby? (IF respondents answers YES then please also NEXT QUES…
Philippines	TAYASAN	Community Support	Communication	2	1: [Question: (16). In the past 6 months, have you talked to anyone about the benefits to the community of a well-enforced sanctuary? If YES, please tell me if you talked to the following people. If NO, check "have not talked to anyone."; Response: [ ] Have not talked to anyone [ ] Talked to a family member [ ] Talked to neighbors and fellow fishers [ ] Talked to local barangay and municipal lead…
Philippines	TAYASAN	Community Support	Knowledge	5	1: [Question: After 5 years of no fishing being allowed, the marine sanctuary can be harvested agai; Response: [ ] True [ ] False [ ] Unsure; 2: [Question: (15) Please state below whether you STONGLY AGREE, AGREE, DISAGREE and STRONGLY DISAGREE with the following statements on the impacts of having a marine sanctuary on the community. (C) Hook and line fishing is the only allowed gear to use outs…
Philippines	TAYASAN	Sustainable Fishing Practices	Catch Reporting	2	1: [Question: (24). Over the past 6 months, which of the following options best describe you about measuring your catch and reporrting it?; Response: [ ] I have never considered measuring my catch and reporting it [ ] I am considering measuring my catch and reporting it [ ] I intend to measure my catch and reporting it [ ] I have currently oarticipated in catch reporting and reporting; 2: [Questi…
Philippines	TAYASAN	Sustainable Fishing Practices	Management Participation	3	1: [Question: (25). Over the past 6 months, which of the following best describes you about attending discussing and meetings on fisheries management?; Response: [ ] I do not know about the discussions and meeting on fisheries management [ ] I am considering n participating discussions and meetings on fisheries management [ ] I intend to participate in discussion and meetings on fisheries managem…
Philippines	TAYASAN	Sustainable Livelihoods	Social Trust	2	1: [Question: Generally speaking, most fishers in my community can be trusted.; Response: [ ] Yes [ ] No [ ] No Answer; 2: [Question: (34). Please rate you agreement with the following statements on a scale from STRONGLY AGREE, AGREE, to DISAGREE and STRONGLY DISAGREE. A. Generally speaking, most fishers in my community can be trusted.; Response: [ ] Strongly Agree [ ] Agree [ ] Disagree [ ] Stro…
