# Supplementary material for: Catalyzing sustainable fisheries management through behavior change interventions
Source: Conserv Biol. 2020 Apr 15;34(5):1176–89. doi: 10.1111/cobi.13475 (PMC7540413; doi:10.1111/cobi.13475)
Supplement: Supplementary file 21 — Supplementary Material [file COBI-34-1176-s021.csv]

control_impact	baseline_characteristic	value	site	country	survey
1	environmental_security_risk	4	SCARLOS	Philippines	Sustainable Livelihoods
1	environmental_security_risk	5	LUBANG_	Philippines	Sustainable Livelihoods
1	environmental_security_risk	4	MASINLO	Philippines	Sustainable Livelihoods
1	environmental_security_risk	4	DCARMEN	Philippines	Sustainable Livelihoods
1	environmental_security_risk	4	MERCEDE	Philippines	Sustainable Livelihoods
1	environmental_security_risk	4	CULASI_	Philippines	Sustainable Livelihoods
1	environmental_security_risk	3.5	LIBERTA	Philippines	Sustainable Livelihoods
1	environmental_security_risk	4	DAPACOR	Philippines	Sustainable Livelihoods
1	environmental_security_risk	4	TAYASAN	Philippines	Sustainable Livelihoods
1	environmental_security_risk	3	LOOCBAH	Philippines	Sustainable Livelihoods
1	environmental_security_risk	4	MANJUYO	Philippines	Sustainable Livelihoods
1	environmental_security_risk	5	GUBATRA	Philippines	Sustainable Livelihoods
0	environmental_security_risk	3.5	DAPACOR	Philippines	Sustainable Livelihoods
0	environmental_security_risk	5	GUBATRA	Philippines	Sustainable Livelihoods
0	environmental_security_risk	3.5	CULASI_	Philippines	Sustainable Livelihoods
1	physical_violence_security_risk	4	SCARLOS	Philippines	Sustainable Livelihoods
1	physical_violence_security_risk	5	LUBANG_	Philippines	Sustainable Livelihoods
1	physical_violence_security_risk	5	MASINLO	Philippines	Sustainable Livelihoods
1	physical_violence_security_risk	5	DCARMEN	Philippines	Sustainable Livelihoods
1	physical_violence_security_risk	5	MERCEDE	Philippines	Sustainable Livelihoods
1	physical_violence_security_risk	5	CULASI_	Philippines	Sustainable Livelihoods
1	physical_violence_security_risk	5	LIBERTA	Philippines	Sustainable Livelihoods
1	physical_violence_security_risk	5	DAPACOR	Philippines	Sustainable Livelihoods
1	physical_violence_security_risk	4	TAYASAN	Philippines	Sustainable Livelihoods
1	physical_violence_security_risk	5	LOOCBAH	Philippines	Sustainable Livelihoods
1	physical_violence_security_risk	4	MANJUYO	Philippines	Sustainable Livelihoods
1	physical_violence_security_risk	5	GUBATRA	Philippines	Sustainable Livelihoods
0	physical_violence_security_risk	4	DAPACOR	Philippines	Sustainable Livelihoods
0	physical_violence_security_risk	5	GUBATRA	Philippines	Sustainable Livelihoods
0	physical_violence_security_risk	4	CULASI_	Philippines	Sustainable Livelihoods
1	funding_opportunities_for_site	4	SCARLOS	Philippines	Sustainable Livelihoods
1	funding_opportunities_for_site	4	LUBANG_	Philippines	Sustainable Livelihoods
1	funding_opportunities_for_site	5	MASINLO	Philippines	Sustainable Livelihoods
1	funding_opportunities_for_site	4	DCARMEN	Philippines	Sustainable Livelihoods
1	funding_opportunities_for_site	5	MERCEDE	Philippines	Sustainable Livelihoods
1	funding_opportunities_for_site	4	CULASI_	Philippines	Sustainable Livelihoods
1	funding_opportunities_for_site	3	LIBERTA	Philippines	Sustainable Livelihoods
1	funding_opportunities_for_site	3	DAPACOR	Philippines	Sustainable Livelihoods
1	funding_opportunities_for_site	2.5	TAYASAN	Philippines	Sustainable Livelihoods
1	funding_opportunities_for_site	4	LOOCBAH	Philippines	Sustainable Livelihoods
1	funding_opportunities_for_site	2.5	MANJUYO	Philippines	Sustainable Livelihoods
1	funding_opportunities_for_site	2	GUBATRA	Philippines	Sustainable Livelihoods
0	funding_opportunities_for_site	4	DAPACOR	Philippines	Sustainable Livelihoods
0	funding_opportunities_for_site	2	GUBATRA	Philippines	Sustainable Livelihoods
0	funding_opportunities_for_site	4	CULASI_	Philippines	Sustainable Livelihoods
1	strategic_value_of_the_site	4	SCARLOS	Philippines	Sustainable Livelihoods
1	strategic_value_of_the_site	4.5	LUBANG_	Philippines	Sustainable Livelihoods
1	strategic_value_of_the_site	3.5	MASINLO	Philippines	Sustainable Livelihoods
1	strategic_value_of_the_site	4	DCARMEN	Philippines	Sustainable Livelihoods
1	strategic_value_of_the_site	5	MERCEDE	Philippines	Sustainable Livelihoods
1	strategic_value_of_the_site	4	CULASI_	Philippines	Sustainable Livelihoods
1	strategic_value_of_the_site	4	LIBERTA	Philippines	Sustainable Livelihoods
1	strategic_value_of_the_site	3	DAPACOR	Philippines	Sustainable Livelihoods
1	strategic_value_of_the_site	2	TAYASAN	Philippines	Sustainable Livelihoods
1	strategic_value_of_the_site	5	LOOCBAH	Philippines	Sustainable Livelihoods
1	strategic_value_of_the_site	3.5	MANJUYO	Philippines	Sustainable Livelihoods
1	strategic_value_of_the_site	2	GUBATRA	Philippines	Sustainable Livelihoods
0	strategic_value_of_the_site	4	DAPACOR	Philippines	Sustainable Livelihoods
0	strategic_value_of_the_site	2	GUBATRA	Philippines	Sustainable Livelihoods
0	strategic_value_of_the_site	4	CULASI_	Philippines	Sustainable Livelihoods
1	target_audience	4	SCARLOS	Philippines	Sustainable Livelihoods
1	target_audience	4	LUBANG_	Philippines	Sustainable Livelihoods
1	target_audience	5	MASINLO	Philippines	Sustainable Livelihoods
1	target_audience	5	DCARMEN	Philippines	Sustainable Livelihoods
1	target_audience	5	MERCEDE	Philippines	Sustainable Livelihoods
1	target_audience	5	CULASI_	Philippines	Sustainable Livelihoods
1	target_audience	3	LIBERTA	Philippines	Sustainable Livelihoods
1	target_audience	5	DAPACOR	Philippines	Sustainable Livelihoods
1	target_audience	3	TAYASAN	Philippines	Sustainable Livelihoods
1	target_audience	4	LOOCBAH	Philippines	Sustainable Livelihoods
1	target_audience	5	MANJUYO	Philippines	Sustainable Livelihoods
1	target_audience	5	GUBATRA	Philippines	Sustainable Livelihoods
0	target_audience	5	DAPACOR	Philippines	Sustainable Livelihoods
0	target_audience	5	GUBATRA	Philippines	Sustainable Livelihoods
0	target_audience	4	CULASI_	Philippines	Sustainable Livelihoods
1	community_size	3	SCARLOS	Philippines	Sustainable Livelihoods
1	community_size	4	LUBANG_	Philippines	Sustainable Livelihoods
1	community_size	5	MASINLO	Philippines	Sustainable Livelihoods
1	community_size	3	DCARMEN	Philippines	Sustainable Livelihoods
1	community_size	5	MERCEDE	Philippines	Sustainable Livelihoods
1	community_size	4	CULASI_	Philippines	Sustainable Livelihoods
1	community_size	1	LIBERTA	Philippines	Sustainable Livelihoods
1	community_size	1	DAPACOR	Philippines	Sustainable Livelihoods
1	community_size	3	TAYASAN	Philippines	Sustainable Livelihoods
1	community_size	4	LOOCBAH	Philippines	Sustainable Livelihoods
1	community_size	3	MANJUYO	Philippines	Sustainable Livelihoods
1	community_size	2	GUBATRA	Philippines	Sustainable Livelihoods
0	community_size	5	DAPACOR	Philippines	Sustainable Livelihoods
0	community_size	2	GUBATRA	Philippines	Sustainable Livelihoods
0	community_size	4	CULASI_	Philippines	Sustainable Livelihoods
1	political_leadership	5	SCARLOS	Philippines	Sustainable Livelihoods
1	political_leadership	4	LUBANG_	Philippines	Sustainable Livelihoods
1	political_leadership	4	MASINLO	Philippines	Sustainable Livelihoods
1	political_leadership	5	DCARMEN	Philippines	Sustainable Livelihoods
1	political_leadership	4	MERCEDE	Philippines	Sustainable Livelihoods
1	political_leadership	4	CULASI_	Philippines	Sustainable Livelihoods
1	political_leadership	3.5	LIBERTA	Philippines	Sustainable Livelihoods
1	political_leadership	4	DAPACOR	Philippines	Sustainable Livelihoods
1	political_leadership	5	TAYASAN	Philippines	Sustainable Livelihoods
1	political_leadership	4	LOOCBAH	Philippines	Sustainable Livelihoods
1	political_leadership	5	MANJUYO	Philippines	Sustainable Livelihoods
1	political_leadership	5	GUBATRA	Philippines	Sustainable Livelihoods
0	political_leadership	4	DAPACOR	Philippines	Sustainable Livelihoods
0	political_leadership	5	GUBATRA	Philippines	Sustainable Livelihoods
0	political_leadership	3.5	CULASI_	Philippines	Sustainable Livelihoods
1	coral_reef_condition	4	SCARLOS	Philippines	Sustainable Livelihoods
1	coral_reef_condition	5	LUBANG_	Philippines	Sustainable Livelihoods
1	coral_reef_condition	3	MASINLO	Philippines	Sustainable Livelihoods
1	coral_reef_condition	4	DCARMEN	Philippines	Sustainable Livelihoods
1	coral_reef_condition	3	MERCEDE	Philippines	Sustainable Livelihoods
1	coral_reef_condition	3	CULASI_	Philippines	Sustainable Livelihoods
1	coral_reef_condition	2	LIBERTA	Philippines	Sustainable Livelihoods
1	coral_reef_condition	3	DAPACOR	Philippines	Sustainable Livelihoods
1	coral_reef_condition	3	TAYASAN	Philippines	Sustainable Livelihoods
1	coral_reef_condition	5	LOOCBAH	Philippines	Sustainable Livelihoods
1	coral_reef_condition	3	MANJUYO	Philippines	Sustainable Livelihoods
1	coral_reef_condition	3	GUBATRA	Philippines	Sustainable Livelihoods
0	coral_reef_condition	1	DAPACOR	Philippines	Sustainable Livelihoods
0	coral_reef_condition	3	GUBATRA	Philippines	Sustainable Livelihoods
0	coral_reef_condition	2	CULASI_	Philippines	Sustainable Livelihoods
1	biodiversity_species_richness	4	SCARLOS	Philippines	Sustainable Livelihoods
1	biodiversity_species_richness	4	LUBANG_	Philippines	Sustainable Livelihoods
1	biodiversity_species_richness	3	MASINLO	Philippines	Sustainable Livelihoods
1	biodiversity_species_richness	5	DCARMEN	Philippines	Sustainable Livelihoods
1	biodiversity_species_richness	2	MERCEDE	Philippines	Sustainable Livelihoods
1	biodiversity_species_richness	2	CULASI_	Philippines	Sustainable Livelihoods
1	biodiversity_species_richness	3.5	LIBERTA	Philippines	Sustainable Livelihoods
1	biodiversity_species_richness	2	DAPACOR	Philippines	Sustainable Livelihoods
1	biodiversity_species_richness	2	TAYASAN	Philippines	Sustainable Livelihoods
1	biodiversity_species_richness	5	LOOCBAH	Philippines	Sustainable Livelihoods
1	biodiversity_species_richness	2	MANJUYO	Philippines	Sustainable Livelihoods
1	biodiversity_species_richness	2.5	GUBATRA	Philippines	Sustainable Livelihoods
0	biodiversity_species_richness	3	DAPACOR	Philippines	Sustainable Livelihoods
0	biodiversity_species_richness	2.5	GUBATRA	Philippines	Sustainable Livelihoods
0	biodiversity_species_richness	3	CULASI_	Philippines	Sustainable Livelihoods
1	habitat_diversity	4	SCARLOS	Philippines	Sustainable Livelihoods
1	habitat_diversity	5	LUBANG_	Philippines	Sustainable Livelihoods
1	habitat_diversity	3	MASINLO	Philippines	Sustainable Livelihoods
1	habitat_diversity	4	DCARMEN	Philippines	Sustainable Livelihoods
1	habitat_diversity	2	MERCEDE	Philippines	Sustainable Livelihoods
1	habitat_diversity	2	CULASI_	Philippines	Sustainable Livelihoods
1	habitat_diversity	3	LIBERTA	Philippines	Sustainable Livelihoods
1	habitat_diversity	4	DAPACOR	Philippines	Sustainable Livelihoods
1	habitat_diversity	1	TAYASAN	Philippines	Sustainable Livelihoods
1	habitat_diversity	5	LOOCBAH	Philippines	Sustainable Livelihoods
1	habitat_diversity	2	MANJUYO	Philippines	Sustainable Livelihoods
1	habitat_diversity	2	GUBATRA	Philippines	Sustainable Livelihoods
0	habitat_diversity	4	DAPACOR	Philippines	Sustainable Livelihoods
0	habitat_diversity	2	GUBATRA	Philippines	Sustainable Livelihoods
0	habitat_diversity	3	CULASI_	Philippines	Sustainable Livelihoods
1	water_exchange	5	SCARLOS	Philippines	Sustainable Livelihoods
1	water_exchange	4	LUBANG_	Philippines	Sustainable Livelihoods
1	water_exchange	3	MASINLO	Philippines	Sustainable Livelihoods
1	water_exchange	5	DCARMEN	Philippines	Sustainable Livelihoods
1	water_exchange	2	MERCEDE	Philippines	Sustainable Livelihoods
1	water_exchange	5	CULASI_	Philippines	Sustainable Livelihoods
1	water_exchange	5	LIBERTA	Philippines	Sustainable Livelihoods
1	water_exchange	3	DAPACOR	Philippines	Sustainable Livelihoods
1	water_exchange	5	TAYASAN	Philippines	Sustainable Livelihoods
1	water_exchange	3	LOOCBAH	Philippines	Sustainable Livelihoods
1	water_exchange	5	MANJUYO	Philippines	Sustainable Livelihoods
1	water_exchange	4	GUBATRA	Philippines	Sustainable Livelihoods
0	water_exchange	3	DAPACOR	Philippines	Sustainable Livelihoods
0	water_exchange	4	GUBATRA	Philippines	Sustainable Livelihoods
0	water_exchange	5	CULASI_	Philippines	Sustainable Livelihoods
1	adult_movement_of_target_species	4	SCARLOS	Philippines	Sustainable Livelihoods
1	adult_movement_of_target_species	4	LUBANG_	Philippines	Sustainable Livelihoods
1	adult_movement_of_target_species	5	MASINLO	Philippines	Sustainable Livelihoods
1	adult_movement_of_target_species	5	DCARMEN	Philippines	Sustainable Livelihoods
1	adult_movement_of_target_species	2	MERCEDE	Philippines	Sustainable Livelihoods
1	adult_movement_of_target_species	4	CULASI_	Philippines	Sustainable Livelihoods
1	adult_movement_of_target_species	3	LIBERTA	Philippines	Sustainable Livelihoods
1	adult_movement_of_target_species	5	DAPACOR	Philippines	Sustainable Livelihoods
1	adult_movement_of_target_species	4	TAYASAN	Philippines	Sustainable Livelihoods
1	adult_movement_of_target_species	4	LOOCBAH	Philippines	Sustainable Livelihoods
1	adult_movement_of_target_species	4	MANJUYO	Philippines	Sustainable Livelihoods
1	adult_movement_of_target_species	4	GUBATRA	Philippines	Sustainable Livelihoods
0	adult_movement_of_target_species	5	DAPACOR	Philippines	Sustainable Livelihoods
0	adult_movement_of_target_species	4	GUBATRA	Philippines	Sustainable Livelihoods
0	adult_movement_of_target_species	4	CULASI_	Philippines	Sustainable Livelihoods
1	species_changes_in_catch	5	SCARLOS	Philippines	Sustainable Livelihoods
1	species_changes_in_catch	4	LUBANG_	Philippines	Sustainable Livelihoods
1	species_changes_in_catch	5	MASINLO	Philippines	Sustainable Livelihoods
1	species_changes_in_catch	5	DCARMEN	Philippines	Sustainable Livelihoods
1	species_changes_in_catch	5	MERCEDE	Philippines	Sustainable Livelihoods
1	species_changes_in_catch	4	CULASI_	Philippines	Sustainable Livelihoods
1	species_changes_in_catch	4	LIBERTA	Philippines	Sustainable Livelihoods
1	species_changes_in_catch	5	DAPACOR	Philippines	Sustainable Livelihoods
1	species_changes_in_catch	5	TAYASAN	Philippines	Sustainable Livelihoods
1	species_changes_in_catch	4	LOOCBAH	Philippines	Sustainable Livelihoods
1	species_changes_in_catch	5	MANJUYO	Philippines	Sustainable Livelihoods
1	species_changes_in_catch	5	GUBATRA	Philippines	Sustainable Livelihoods
0	species_changes_in_catch	5	DAPACOR	Philippines	Sustainable Livelihoods
0	species_changes_in_catch	5	GUBATRA	Philippines	Sustainable Livelihoods
0	species_changes_in_catch	4	CULASI_	Philippines	Sustainable Livelihoods
1	change_in_average_fish_size	4	SCARLOS	Philippines	Sustainable Livelihoods
1	change_in_average_fish_size	4	LUBANG_	Philippines	Sustainable Livelihoods
1	change_in_average_fish_size	4	MASINLO	Philippines	Sustainable Livelihoods
1	change_in_average_fish_size	3	DCARMEN	Philippines	Sustainable Livelihoods
1	change_in_average_fish_size	4	MERCEDE	Philippines	Sustainable Livelihoods
1	change_in_average_fish_size	5	CULASI_	Philippines	Sustainable Livelihoods
1	change_in_average_fish_size	4	LIBERTA	Philippines	Sustainable Livelihoods
1	change_in_average_fish_size	3	DAPACOR	Philippines	Sustainable Livelihoods
1	change_in_average_fish_size	3	TAYASAN	Philippines	Sustainable Livelihoods
1	change_in_average_fish_size	5	LOOCBAH	Philippines	Sustainable Livelihoods
1	change_in_average_fish_size	3	MANJUYO	Philippines	Sustainable Livelihoods
1	change_in_average_fish_size	5	GUBATRA	Philippines	Sustainable Livelihoods
0	change_in_average_fish_size	4	DAPACOR	Philippines	Sustainable Livelihoods
0	change_in_average_fish_size	5	GUBATRA	Philippines	Sustainable Livelihoods
0	change_in_average_fish_size	5	CULASI_	Philippines	Sustainable Livelihoods
1	number_of_fishers	3	SCARLOS	Philippines	Sustainable Livelihoods
1	number_of_fishers	4	LUBANG_	Philippines	Sustainable Livelihoods
1	number_of_fishers	5	MASINLO	Philippines	Sustainable Livelihoods
1	number_of_fishers	3	DCARMEN	Philippines	Sustainable Livelihoods
1	number_of_fishers	5	MERCEDE	Philippines	Sustainable Livelihoods
1	number_of_fishers	3	CULASI_	Philippines	Sustainable Livelihoods
1	number_of_fishers	3	LIBERTA	Philippines	Sustainable Livelihoods
1	number_of_fishers	3	DAPACOR	Philippines	Sustainable Livelihoods
1	number_of_fishers	5	TAYASAN	Philippines	Sustainable Livelihoods
1	number_of_fishers	4	LOOCBAH	Philippines	Sustainable Livelihoods
1	number_of_fishers	1	MANJUYO	Philippines	Sustainable Livelihoods
1	number_of_fishers	1	GUBATRA	Philippines	Sustainable Livelihoods
0	number_of_fishers	1	DAPACOR	Philippines	Sustainable Livelihoods
0	number_of_fishers	1	GUBATRA	Philippines	Sustainable Livelihoods
0	number_of_fishers	1	CULASI_	Philippines	Sustainable Livelihoods
1	capacity_for_fishery_management	5	SCARLOS	Philippines	Sustainable Livelihoods
1	capacity_for_fishery_management	4	LUBANG_	Philippines	Sustainable Livelihoods
1	capacity_for_fishery_management	5	MASINLO	Philippines	Sustainable Livelihoods
1	capacity_for_fishery_management	3	DCARMEN	Philippines	Sustainable Livelihoods
1	capacity_for_fishery_management	3	MERCEDE	Philippines	Sustainable Livelihoods
1	capacity_for_fishery_management	4	CULASI_	Philippines	Sustainable Livelihoods
1	capacity_for_fishery_management	3	LIBERTA	Philippines	Sustainable Livelihoods
1	capacity_for_fishery_management	3.5	DAPACOR	Philippines	Sustainable Livelihoods
1	capacity_for_fishery_management	3	TAYASAN	Philippines	Sustainable Livelihoods
1	capacity_for_fishery_management	3	LOOCBAH	Philippines	Sustainable Livelihoods
1	capacity_for_fishery_management	3	MANJUYO	Philippines	Sustainable Livelihoods
1	capacity_for_fishery_management	3	GUBATRA	Philippines	Sustainable Livelihoods
0	capacity_for_fishery_management	3.5	DAPACOR	Philippines	Sustainable Livelihoods
0	capacity_for_fishery_management	3	GUBATRA	Philippines	Sustainable Livelihoods
0	capacity_for_fishery_management	2	CULASI_	Philippines	Sustainable Livelihoods
1	infrastructure_for_fisheries_management	5	SCARLOS	Philippines	Sustainable Livelihoods
1	infrastructure_for_fisheries_management	4	LUBANG_	Philippines	Sustainable Livelihoods
1	infrastructure_for_fisheries_management	3	MASINLO	Philippines	Sustainable Livelihoods
1	infrastructure_for_fisheries_management	2	DCARMEN	Philippines	Sustainable Livelihoods
1	infrastructure_for_fisheries_management	3	MERCEDE	Philippines	Sustainable Livelihoods
1	infrastructure_for_fisheries_management	1	CULASI_	Philippines	Sustainable Livelihoods
1	infrastructure_for_fisheries_management	3	LIBERTA	Philippines	Sustainable Livelihoods
1	infrastructure_for_fisheries_management	3	DAPACOR	Philippines	Sustainable Livelihoods
1	infrastructure_for_fisheries_management	2	TAYASAN	Philippines	Sustainable Livelihoods
1	infrastructure_for_fisheries_management	3	LOOCBAH	Philippines	Sustainable Livelihoods
1	infrastructure_for_fisheries_management	2	MANJUYO	Philippines	Sustainable Livelihoods
1	infrastructure_for_fisheries_management	2	GUBATRA	Philippines	Sustainable Livelihoods
0	infrastructure_for_fisheries_management	3	DAPACOR	Philippines	Sustainable Livelihoods
0	infrastructure_for_fisheries_management	2	GUBATRA	Philippines	Sustainable Livelihoods
0	infrastructure_for_fisheries_management	3	CULASI_	Philippines	Sustainable Livelihoods
1	fishing_licenses	5	SCARLOS	Philippines	Sustainable Livelihoods
1	fishing_licenses	4	LUBANG_	Philippines	Sustainable Livelihoods
1	fishing_licenses	5	MASINLO	Philippines	Sustainable Livelihoods
1	fishing_licenses	4	DCARMEN	Philippines	Sustainable Livelihoods
1	fishing_licenses	5	MERCEDE	Philippines	Sustainable Livelihoods
1	fishing_licenses	4	CULASI_	Philippines	Sustainable Livelihoods
1	fishing_licenses	3	LIBERTA	Philippines	Sustainable Livelihoods
1	fishing_licenses	3	DAPACOR	Philippines	Sustainable Livelihoods
1	fishing_licenses	2	TAYASAN	Philippines	Sustainable Livelihoods
1	fishing_licenses	3.5	LOOCBAH	Philippines	Sustainable Livelihoods
1	fishing_licenses	1	MANJUYO	Philippines	Sustainable Livelihoods
1	fishing_licenses	3.5	GUBATRA	Philippines	Sustainable Livelihoods
0	fishing_licenses	3.5	DAPACOR	Philippines	Sustainable Livelihoods
0	fishing_licenses	3.5	GUBATRA	Philippines	Sustainable Livelihoods
0	fishing_licenses	4	CULASI_	Philippines	Sustainable Livelihoods
1	organization_of_fishers	3	SCARLOS	Philippines	Sustainable Livelihoods
1	organization_of_fishers	4	LUBANG_	Philippines	Sustainable Livelihoods
1	organization_of_fishers	5	MASINLO	Philippines	Sustainable Livelihoods
1	organization_of_fishers	3	DCARMEN	Philippines	Sustainable Livelihoods
1	organization_of_fishers	5	MERCEDE	Philippines	Sustainable Livelihoods
1	organization_of_fishers	3	CULASI_	Philippines	Sustainable Livelihoods
1	organization_of_fishers	2	LIBERTA	Philippines	Sustainable Livelihoods
1	organization_of_fishers	1	DAPACOR	Philippines	Sustainable Livelihoods
1	organization_of_fishers	4	TAYASAN	Philippines	Sustainable Livelihoods
1	organization_of_fishers	4	LOOCBAH	Philippines	Sustainable Livelihoods
1	organization_of_fishers	2.5	MANJUYO	Philippines	Sustainable Livelihoods
1	organization_of_fishers	2	GUBATRA	Philippines	Sustainable Livelihoods
0	organization_of_fishers	4	DAPACOR	Philippines	Sustainable Livelihoods
0	organization_of_fishers	2	GUBATRA	Philippines	Sustainable Livelihoods
0	organization_of_fishers	3	CULASI_	Philippines	Sustainable Livelihoods
1	nature_and_extent_of_illegal_fishing	2	SCARLOS	Philippines	Sustainable Livelihoods
1	nature_and_extent_of_illegal_fishing	3	LUBANG_	Philippines	Sustainable Livelihoods
1	nature_and_extent_of_illegal_fishing	4	MASINLO	Philippines	Sustainable Livelihoods
1	nature_and_extent_of_illegal_fishing	3	DCARMEN	Philippines	Sustainable Livelihoods
1	nature_and_extent_of_illegal_fishing	4	MERCEDE	Philippines	Sustainable Livelihoods
1	nature_and_extent_of_illegal_fishing	2	CULASI_	Philippines	Sustainable Livelihoods
1	nature_and_extent_of_illegal_fishing	5	LIBERTA	Philippines	Sustainable Livelihoods
1	nature_and_extent_of_illegal_fishing	3	DAPACOR	Philippines	Sustainable Livelihoods
1	nature_and_extent_of_illegal_fishing	3	TAYASAN	Philippines	Sustainable Livelihoods
1	nature_and_extent_of_illegal_fishing	3	LOOCBAH	Philippines	Sustainable Livelihoods
1	nature_and_extent_of_illegal_fishing	2	MANJUYO	Philippines	Sustainable Livelihoods
1	nature_and_extent_of_illegal_fishing	2	GUBATRA	Philippines	Sustainable Livelihoods
0	nature_and_extent_of_illegal_fishing	3	DAPACOR	Philippines	Sustainable Livelihoods
0	nature_and_extent_of_illegal_fishing	2	GUBATRA	Philippines	Sustainable Livelihoods
0	nature_and_extent_of_illegal_fishing	1	CULASI_	Philippines	Sustainable Livelihoods
1	frequency_of_destructive_fishing	2	SCARLOS	Philippines	Sustainable Livelihoods
1	frequency_of_destructive_fishing	4	LUBANG_	Philippines	Sustainable Livelihoods
1	frequency_of_destructive_fishing	3	MASINLO	Philippines	Sustainable Livelihoods
1	frequency_of_destructive_fishing	2.5	DCARMEN	Philippines	Sustainable Livelihoods
1	frequency_of_destructive_fishing	3	MERCEDE	Philippines	Sustainable Livelihoods
1	frequency_of_destructive_fishing	3	CULASI_	Philippines	Sustainable Livelihoods
1	frequency_of_destructive_fishing	3	LIBERTA	Philippines	Sustainable Livelihoods
1	frequency_of_destructive_fishing	2	DAPACOR	Philippines	Sustainable Livelihoods
1	frequency_of_destructive_fishing	3	TAYASAN	Philippines	Sustainable Livelihoods
1	frequency_of_destructive_fishing	3.5	LOOCBAH	Philippines	Sustainable Livelihoods
1	frequency_of_destructive_fishing	3	MANJUYO	Philippines	Sustainable Livelihoods
1	frequency_of_destructive_fishing	1	GUBATRA	Philippines	Sustainable Livelihoods
0	frequency_of_destructive_fishing	1	DAPACOR	Philippines	Sustainable Livelihoods
0	frequency_of_destructive_fishing	1	GUBATRA	Philippines	Sustainable Livelihoods
0	frequency_of_destructive_fishing	2	CULASI_	Philippines	Sustainable Livelihoods
1	fishing_ground_proximity	5	SCARLOS	Philippines	Sustainable Livelihoods
1	fishing_ground_proximity	3	LUBANG_	Philippines	Sustainable Livelihoods
1	fishing_ground_proximity	2	MASINLO	Philippines	Sustainable Livelihoods
1	fishing_ground_proximity	5	DCARMEN	Philippines	Sustainable Livelihoods
1	fishing_ground_proximity	1	MERCEDE	Philippines	Sustainable Livelihoods
1	fishing_ground_proximity	5	CULASI_	Philippines	Sustainable Livelihoods
1	fishing_ground_proximity	1	LIBERTA	Philippines	Sustainable Livelihoods
1	fishing_ground_proximity	4	DAPACOR	Philippines	Sustainable Livelihoods
1	fishing_ground_proximity	4	TAYASAN	Philippines	Sustainable Livelihoods
1	fishing_ground_proximity	3	LOOCBAH	Philippines	Sustainable Livelihoods
1	fishing_ground_proximity	5	MANJUYO	Philippines	Sustainable Livelihoods
1	fishing_ground_proximity	4	GUBATRA	Philippines	Sustainable Livelihoods
0	fishing_ground_proximity	5	DAPACOR	Philippines	Sustainable Livelihoods
0	fishing_ground_proximity	4	GUBATRA	Philippines	Sustainable Livelihoods
0	fishing_ground_proximity	3	CULASI_	Philippines	Sustainable Livelihoods
1	dependence_on_middle_man	3	SCARLOS	Philippines	Sustainable Livelihoods
1	dependence_on_middle_man	3.5	LUBANG_	Philippines	Sustainable Livelihoods
1	dependence_on_middle_man	1	MASINLO	Philippines	Sustainable Livelihoods
1	dependence_on_middle_man	3	DCARMEN	Philippines	Sustainable Livelihoods
1	dependence_on_middle_man	1	MERCEDE	Philippines	Sustainable Livelihoods
1	dependence_on_middle_man	3	CULASI_	Philippines	Sustainable Livelihoods
1	dependence_on_middle_man	3	LIBERTA	Philippines	Sustainable Livelihoods
1	dependence_on_middle_man	2	DAPACOR	Philippines	Sustainable Livelihoods
1	dependence_on_middle_man	3	TAYASAN	Philippines	Sustainable Livelihoods
1	dependence_on_middle_man	3.5	LOOCBAH	Philippines	Sustainable Livelihoods
1	dependence_on_middle_man	3	MANJUYO	Philippines	Sustainable Livelihoods
1	dependence_on_middle_man	3.5	GUBATRA	Philippines	Sustainable Livelihoods
0	dependence_on_middle_man	2	DAPACOR	Philippines	Sustainable Livelihoods
0	dependence_on_middle_man	3.5	GUBATRA	Philippines	Sustainable Livelihoods
0	dependence_on_middle_man	3.5	CULASI_	Philippines	Sustainable Livelihoods
1	potential_for_alternative_livelihoods	5	SCARLOS	Philippines	Sustainable Livelihoods
1	potential_for_alternative_livelihoods	5	LUBANG_	Philippines	Sustainable Livelihoods
1	potential_for_alternative_livelihoods	2	MASINLO	Philippines	Sustainable Livelihoods
1	potential_for_alternative_livelihoods	5	DCARMEN	Philippines	Sustainable Livelihoods
1	potential_for_alternative_livelihoods	2	MERCEDE	Philippines	Sustainable Livelihoods
1	potential_for_alternative_livelihoods	2	CULASI_	Philippines	Sustainable Livelihoods
1	potential_for_alternative_livelihoods	5	LIBERTA	Philippines	Sustainable Livelihoods
1	potential_for_alternative_livelihoods	4	DAPACOR	Philippines	Sustainable Livelihoods
1	potential_for_alternative_livelihoods	2	TAYASAN	Philippines	Sustainable Livelihoods
1	potential_for_alternative_livelihoods	5	LOOCBAH	Philippines	Sustainable Livelihoods
1	potential_for_alternative_livelihoods	3	MANJUYO	Philippines	Sustainable Livelihoods
1	potential_for_alternative_livelihoods	3	GUBATRA	Philippines	Sustainable Livelihoods
0	potential_for_alternative_livelihoods	5	DAPACOR	Philippines	Sustainable Livelihoods
0	potential_for_alternative_livelihoods	3	GUBATRA	Philippines	Sustainable Livelihoods
0	potential_for_alternative_livelihoods	4	CULASI_	Philippines	Sustainable Livelihoods
1	community_spatial_distribution	4	SCARLOS	Philippines	Sustainable Livelihoods
1	community_spatial_distribution	5	LUBANG_	Philippines	Sustainable Livelihoods
1	community_spatial_distribution	3	MASINLO	Philippines	Sustainable Livelihoods
1	community_spatial_distribution	3	DCARMEN	Philippines	Sustainable Livelihoods
1	community_spatial_distribution	2	MERCEDE	Philippines	Sustainable Livelihoods
1	community_spatial_distribution	4	CULASI_	Philippines	Sustainable Livelihoods
1	community_spatial_distribution	5	LIBERTA	Philippines	Sustainable Livelihoods
1	community_spatial_distribution	4	DAPACOR	Philippines	Sustainable Livelihoods
1	community_spatial_distribution	3	TAYASAN	Philippines	Sustainable Livelihoods
1	community_spatial_distribution	4	LOOCBAH	Philippines	Sustainable Livelihoods
1	community_spatial_distribution	3	MANJUYO	Philippines	Sustainable Livelihoods
1	community_spatial_distribution	5	GUBATRA	Philippines	Sustainable Livelihoods
0	community_spatial_distribution	4	DAPACOR	Philippines	Sustainable Livelihoods
0	community_spatial_distribution	5	GUBATRA	Philippines	Sustainable Livelihoods
0	community_spatial_distribution	4	CULASI_	Philippines	Sustainable Livelihoods
1	champion_for_fisheries_sustainability	5	SCARLOS	Philippines	Sustainable Livelihoods
1	champion_for_fisheries_sustainability	5	LUBANG_	Philippines	Sustainable Livelihoods
1	champion_for_fisheries_sustainability	4	MASINLO	Philippines	Sustainable Livelihoods
1	champion_for_fisheries_sustainability	3	DCARMEN	Philippines	Sustainable Livelihoods
1	champion_for_fisheries_sustainability	4	MERCEDE	Philippines	Sustainable Livelihoods
1	champion_for_fisheries_sustainability	3	CULASI_	Philippines	Sustainable Livelihoods
1	champion_for_fisheries_sustainability	4	LIBERTA	Philippines	Sustainable Livelihoods
1	champion_for_fisheries_sustainability	2	DAPACOR	Philippines	Sustainable Livelihoods
1	champion_for_fisheries_sustainability	2	TAYASAN	Philippines	Sustainable Livelihoods
1	champion_for_fisheries_sustainability	3	LOOCBAH	Philippines	Sustainable Livelihoods
1	champion_for_fisheries_sustainability	1	MANJUYO	Philippines	Sustainable Livelihoods
1	champion_for_fisheries_sustainability	4	GUBATRA	Philippines	Sustainable Livelihoods
0	champion_for_fisheries_sustainability	3	DAPACOR	Philippines	Sustainable Livelihoods
0	champion_for_fisheries_sustainability	4	GUBATRA	Philippines	Sustainable Livelihoods
0	champion_for_fisheries_sustainability	3	CULASI_	Philippines	Sustainable Livelihoods
1	increase_in_human_populations	3	SCARLOS	Philippines	Sustainable Livelihoods
1	increase_in_human_populations	5	LUBANG_	Philippines	Sustainable Livelihoods
1	increase_in_human_populations	3	MASINLO	Philippines	Sustainable Livelihoods
1	increase_in_human_populations	3	DCARMEN	Philippines	Sustainable Livelihoods
1	increase_in_human_populations	3	MERCEDE	Philippines	Sustainable Livelihoods
1	increase_in_human_populations	3	CULASI_	Philippines	Sustainable Livelihoods
1	increase_in_human_populations	3	LIBERTA	Philippines	Sustainable Livelihoods
1	increase_in_human_populations	2	DAPACOR	Philippines	Sustainable Livelihoods
1	increase_in_human_populations	4	TAYASAN	Philippines	Sustainable Livelihoods
1	increase_in_human_populations	4	LOOCBAH	Philippines	Sustainable Livelihoods
1	increase_in_human_populations	4	MANJUYO	Philippines	Sustainable Livelihoods
1	increase_in_human_populations	1	GUBATRA	Philippines	Sustainable Livelihoods
0	increase_in_human_populations	2.5	DAPACOR	Philippines	Sustainable Livelihoods
0	increase_in_human_populations	1	GUBATRA	Philippines	Sustainable Livelihoods
0	increase_in_human_populations	3	CULASI_	Philippines	Sustainable Livelihoods
1	fish_abundance_in_ntz	4	SCARLOS	Philippines	Sustainable Livelihoods
1	fish_abundance_in_ntz	5	LUBANG_	Philippines	Sustainable Livelihoods
1	fish_abundance_in_ntz	5	MASINLO	Philippines	Sustainable Livelihoods
1	fish_abundance_in_ntz	3	DCARMEN	Philippines	Sustainable Livelihoods
1	fish_abundance_in_ntz	1	MERCEDE	Philippines	Sustainable Livelihoods
1	fish_abundance_in_ntz	3	CULASI_	Philippines	Sustainable Livelihoods
1	fish_abundance_in_ntz	3.5	LIBERTA	Philippines	Sustainable Livelihoods
1	fish_abundance_in_ntz	3	DAPACOR	Philippines	Sustainable Livelihoods
1	fish_abundance_in_ntz	3.5	TAYASAN	Philippines	Sustainable Livelihoods
1	fish_abundance_in_ntz	5	LOOCBAH	Philippines	Sustainable Livelihoods
1	fish_abundance_in_ntz	3	MANJUYO	Philippines	Sustainable Livelihoods
1	fish_abundance_in_ntz	3	GUBATRA	Philippines	Sustainable Livelihoods
0	fish_abundance_in_ntz	2.5	DAPACOR	Philippines	Sustainable Livelihoods
0	fish_abundance_in_ntz	2	GUBATRA	Philippines	Sustainable Livelihoods
0	fish_abundance_in_ntz	3	CULASI_	Philippines	Sustainable Livelihoods
1	community_openness_to_outsiders	5	SCARLOS	Philippines	Sustainable Livelihoods
1	community_openness_to_outsiders	4	LUBANG_	Philippines	Sustainable Livelihoods
1	community_openness_to_outsiders	3	MASINLO	Philippines	Sustainable Livelihoods
1	community_openness_to_outsiders	4	DCARMEN	Philippines	Sustainable Livelihoods
1	community_openness_to_outsiders	3	MERCEDE	Philippines	Sustainable Livelihoods
1	community_openness_to_outsiders	5	CULASI_	Philippines	Sustainable Livelihoods
1	community_openness_to_outsiders	5	LIBERTA	Philippines	Sustainable Livelihoods
1	community_openness_to_outsiders	3	DAPACOR	Philippines	Sustainable Livelihoods
1	community_openness_to_outsiders	4	TAYASAN	Philippines	Sustainable Livelihoods
1	community_openness_to_outsiders	5	LOOCBAH	Philippines	Sustainable Livelihoods
1	community_openness_to_outsiders	5	MANJUYO	Philippines	Sustainable Livelihoods
1	community_openness_to_outsiders	5	GUBATRA	Philippines	Sustainable Livelihoods
0	community_openness_to_outsiders	2	DAPACOR	Philippines	Sustainable Livelihoods
0	community_openness_to_outsiders	5	GUBATRA	Philippines	Sustainable Livelihoods
0	community_openness_to_outsiders	3	CULASI_	Philippines	Sustainable Livelihoods
1	social_capacity_for_conservation_efforts	5	SCARLOS	Philippines	Sustainable Livelihoods
1	social_capacity_for_conservation_efforts	5	LUBANG_	Philippines	Sustainable Livelihoods
1	social_capacity_for_conservation_efforts	5	MASINLO	Philippines	Sustainable Livelihoods
1	social_capacity_for_conservation_efforts	3.5	DCARMEN	Philippines	Sustainable Livelihoods
1	social_capacity_for_conservation_efforts	4	MERCEDE	Philippines	Sustainable Livelihoods
1	social_capacity_for_conservation_efforts	3	CULASI_	Philippines	Sustainable Livelihoods
1	social_capacity_for_conservation_efforts	3	LIBERTA	Philippines	Sustainable Livelihoods
1	social_capacity_for_conservation_efforts	3.5	DAPACOR	Philippines	Sustainable Livelihoods
1	social_capacity_for_conservation_efforts	2.5	TAYASAN	Philippines	Sustainable Livelihoods
1	social_capacity_for_conservation_efforts	3	LOOCBAH	Philippines	Sustainable Livelihoods
1	social_capacity_for_conservation_efforts	3	MANJUYO	Philippines	Sustainable Livelihoods
1	social_capacity_for_conservation_efforts	3	GUBATRA	Philippines	Sustainable Livelihoods
0	social_capacity_for_conservation_efforts	3	DAPACOR	Philippines	Sustainable Livelihoods
0	social_capacity_for_conservation_efforts	3	GUBATRA	Philippines	Sustainable Livelihoods
0	social_capacity_for_conservation_efforts	2	CULASI_	Philippines	Sustainable Livelihoods
1	environmental_security_risk	4	SCARLOS	Philippines	Sustainable Ecosystem
1	environmental_security_risk	5	LUBANG_	Philippines	Sustainable Ecosystem
1	environmental_security_risk	4	MASINLO	Philippines	Sustainable Ecosystem
1	environmental_security_risk	4	DCARMEN	Philippines	Sustainable Ecosystem
1	environmental_security_risk	4	MERCEDE	Philippines	Sustainable Ecosystem
1	environmental_security_risk	4	CULASI_	Philippines	Sustainable Ecosystem
1	environmental_security_risk	3.5	LIBERTA	Philippines	Sustainable Ecosystem
1	environmental_security_risk	4	DAPACOR	Philippines	Sustainable Ecosystem
1	environmental_security_risk	4	TAYASAN	Philippines	Sustainable Ecosystem
1	environmental_security_risk	3	LOOCBAH	Philippines	Sustainable Ecosystem
1	environmental_security_risk	4	MANJUYO	Philippines	Sustainable Ecosystem
1	environmental_security_risk	5	GUBATRA	Philippines	Sustainable Ecosystem
0	environmental_security_risk	3.5	DAPACOR	Philippines	Sustainable Ecosystem
0	environmental_security_risk	5	GUBATRA	Philippines	Sustainable Ecosystem
0	environmental_security_risk	3.5	CULASI_	Philippines	Sustainable Ecosystem
1	physical_violence_security_risk	4	SCARLOS	Philippines	Sustainable Ecosystem
1	physical_violence_security_risk	5	LUBANG_	Philippines	Sustainable Ecosystem
1	physical_violence_security_risk	5	MASINLO	Philippines	Sustainable Ecosystem
1	physical_violence_security_risk	5	DCARMEN	Philippines	Sustainable Ecosystem
1	physical_violence_security_risk	5	MERCEDE	Philippines	Sustainable Ecosystem
1	physical_violence_security_risk	5	CULASI_	Philippines	Sustainable Ecosystem
1	physical_violence_security_risk	5	LIBERTA	Philippines	Sustainable Ecosystem
1	physical_violence_security_risk	5	DAPACOR	Philippines	Sustainable Ecosystem
1	physical_violence_security_risk	4	TAYASAN	Philippines	Sustainable Ecosystem
1	physical_violence_security_risk	5	LOOCBAH	Philippines	Sustainable Ecosystem
1	physical_violence_security_risk	4	MANJUYO	Philippines	Sustainable Ecosystem
1	physical_violence_security_risk	5	GUBATRA	Philippines	Sustainable Ecosystem
0	physical_violence_security_risk	4	DAPACOR	Philippines	Sustainable Ecosystem
0	physical_violence_security_risk	5	GUBATRA	Philippines	Sustainable Ecosystem
0	physical_violence_security_risk	4	CULASI_	Philippines	Sustainable Ecosystem
1	funding_opportunities_for_site	4	SCARLOS	Philippines	Sustainable Ecosystem
1	funding_opportunities_for_site	4	LUBANG_	Philippines	Sustainable Ecosystem
1	funding_opportunities_for_site	5	MASINLO	Philippines	Sustainable Ecosystem
1	funding_opportunities_for_site	4	DCARMEN	Philippines	Sustainable Ecosystem
1	funding_opportunities_for_site	5	MERCEDE	Philippines	Sustainable Ecosystem
1	funding_opportunities_for_site	4	CULASI_	Philippines	Sustainable Ecosystem
1	funding_opportunities_for_site	3	LIBERTA	Philippines	Sustainable Ecosystem
1	funding_opportunities_for_site	3	DAPACOR	Philippines	Sustainable Ecosystem
1	funding_opportunities_for_site	2.5	TAYASAN	Philippines	Sustainable Ecosystem
1	funding_opportunities_for_site	4	LOOCBAH	Philippines	Sustainable Ecosystem
1	funding_opportunities_for_site	2.5	MANJUYO	Philippines	Sustainable Ecosystem
1	funding_opportunities_for_site	2	GUBATRA	Philippines	Sustainable Ecosystem
0	funding_opportunities_for_site	4	DAPACOR	Philippines	Sustainable Ecosystem
0	funding_opportunities_for_site	2	GUBATRA	Philippines	Sustainable Ecosystem
0	funding_opportunities_for_site	4	CULASI_	Philippines	Sustainable Ecosystem
1	strategic_value_of_the_site	4	SCARLOS	Philippines	Sustainable Ecosystem
1	strategic_value_of_the_site	4.5	LUBANG_	Philippines	Sustainable Ecosystem
1	strategic_value_of_the_site	3.5	MASINLO	Philippines	Sustainable Ecosystem
1	strategic_value_of_the_site	4	DCARMEN	Philippines	Sustainable Ecosystem
1	strategic_value_of_the_site	5	MERCEDE	Philippines	Sustainable Ecosystem
1	strategic_value_of_the_site	4	CULASI_	Philippines	Sustainable Ecosystem
1	strategic_value_of_the_site	4	LIBERTA	Philippines	Sustainable Ecosystem
1	strategic_value_of_the_site	3	DAPACOR	Philippines	Sustainable Ecosystem
1	strategic_value_of_the_site	2	TAYASAN	Philippines	Sustainable Ecosystem
1	strategic_value_of_the_site	5	LOOCBAH	Philippines	Sustainable Ecosystem
1	strategic_value_of_the_site	3.5	MANJUYO	Philippines	Sustainable Ecosystem
1	strategic_value_of_the_site	2	GUBATRA	Philippines	Sustainable Ecosystem
0	strategic_value_of_the_site	4	DAPACOR	Philippines	Sustainable Ecosystem
0	strategic_value_of_the_site	2	GUBATRA	Philippines	Sustainable Ecosystem
0	strategic_value_of_the_site	4	CULASI_	Philippines	Sustainable Ecosystem
1	target_audience	4	SCARLOS	Philippines	Sustainable Ecosystem
1	target_audience	4	LUBANG_	Philippines	Sustainable Ecosystem
1	target_audience	5	MASINLO	Philippines	Sustainable Ecosystem
1	target_audience	5	DCARMEN	Philippines	Sustainable Ecosystem
1	target_audience	5	MERCEDE	Philippines	Sustainable Ecosystem
1	target_audience	5	CULASI_	Philippines	Sustainable Ecosystem
1	target_audience	3	LIBERTA	Philippines	Sustainable Ecosystem
1	target_audience	5	DAPACOR	Philippines	Sustainable Ecosystem
1	target_audience	3	TAYASAN	Philippines	Sustainable Ecosystem
1	target_audience	4	LOOCBAH	Philippines	Sustainable Ecosystem
1	target_audience	5	MANJUYO	Philippines	Sustainable Ecosystem
1	target_audience	5	GUBATRA	Philippines	Sustainable Ecosystem
0	target_audience	5	DAPACOR	Philippines	Sustainable Ecosystem
0	target_audience	5	GUBATRA	Philippines	Sustainable Ecosystem
0	target_audience	4	CULASI_	Philippines	Sustainable Ecosystem
1	community_size	3	SCARLOS	Philippines	Sustainable Ecosystem
1	community_size	4	LUBANG_	Philippines	Sustainable Ecosystem
1	community_size	5	MASINLO	Philippines	Sustainable Ecosystem
1	community_size	3	DCARMEN	Philippines	Sustainable Ecosystem
1	community_size	5	MERCEDE	Philippines	Sustainable Ecosystem
1	community_size	4	CULASI_	Philippines	Sustainable Ecosystem
1	community_size	1	LIBERTA	Philippines	Sustainable Ecosystem
1	community_size	1	DAPACOR	Philippines	Sustainable Ecosystem
1	community_size	3	TAYASAN	Philippines	Sustainable Ecosystem
1	community_size	4	LOOCBAH	Philippines	Sustainable Ecosystem
1	community_size	3	MANJUYO	Philippines	Sustainable Ecosystem
1	community_size	2	GUBATRA	Philippines	Sustainable Ecosystem
0	community_size	5	DAPACOR	Philippines	Sustainable Ecosystem
0	community_size	2	GUBATRA	Philippines	Sustainable Ecosystem
0	community_size	4	CULASI_	Philippines	Sustainable Ecosystem
1	political_leadership	5	SCARLOS	Philippines	Sustainable Ecosystem
1	political_leadership	4	LUBANG_	Philippines	Sustainable Ecosystem
1	political_leadership	4	MASINLO	Philippines	Sustainable Ecosystem
1	political_leadership	5	DCARMEN	Philippines	Sustainable Ecosystem
1	political_leadership	4	MERCEDE	Philippines	Sustainable Ecosystem
1	political_leadership	4	CULASI_	Philippines	Sustainable Ecosystem
1	political_leadership	3.5	LIBERTA	Philippines	Sustainable Ecosystem
1	political_leadership	4	DAPACOR	Philippines	Sustainable Ecosystem
1	political_leadership	5	TAYASAN	Philippines	Sustainable Ecosystem
1	political_leadership	4	LOOCBAH	Philippines	Sustainable Ecosystem
1	political_leadership	5	MANJUYO	Philippines	Sustainable Ecosystem
1	political_leadership	5	GUBATRA	Philippines	Sustainable Ecosystem
0	political_leadership	4	DAPACOR	Philippines	Sustainable Ecosystem
0	political_leadership	5	GUBATRA	Philippines	Sustainable Ecosystem
0	political_leadership	3.5	CULASI_	Philippines	Sustainable Ecosystem
1	coral_reef_condition	4	SCARLOS	Philippines	Sustainable Ecosystem
1	coral_reef_condition	5	LUBANG_	Philippines	Sustainable Ecosystem
1	coral_reef_condition	3	MASINLO	Philippines	Sustainable Ecosystem
1	coral_reef_condition	4	DCARMEN	Philippines	Sustainable Ecosystem
1	coral_reef_condition	3	MERCEDE	Philippines	Sustainable Ecosystem
1	coral_reef_condition	3	CULASI_	Philippines	Sustainable Ecosystem
1	coral_reef_condition	2	LIBERTA	Philippines	Sustainable Ecosystem
1	coral_reef_condition	3	DAPACOR	Philippines	Sustainable Ecosystem
1	coral_reef_condition	3	TAYASAN	Philippines	Sustainable Ecosystem
1	coral_reef_condition	5	LOOCBAH	Philippines	Sustainable Ecosystem
1	coral_reef_condition	3	MANJUYO	Philippines	Sustainable Ecosystem
1	coral_reef_condition	3	GUBATRA	Philippines	Sustainable Ecosystem
0	coral_reef_condition	1	DAPACOR	Philippines	Sustainable Ecosystem
0	coral_reef_condition	3	GUBATRA	Philippines	Sustainable Ecosystem
0	coral_reef_condition	2	CULASI_	Philippines	Sustainable Ecosystem
1	biodiversity_species_richness	4	SCARLOS	Philippines	Sustainable Ecosystem
1	biodiversity_species_richness	4	LUBANG_	Philippines	Sustainable Ecosystem
1	biodiversity_species_richness	3	MASINLO	Philippines	Sustainable Ecosystem
1	biodiversity_species_richness	5	DCARMEN	Philippines	Sustainable Ecosystem
1	biodiversity_species_richness	2	MERCEDE	Philippines	Sustainable Ecosystem
1	biodiversity_species_richness	2	CULASI_	Philippines	Sustainable Ecosystem
1	biodiversity_species_richness	3.5	LIBERTA	Philippines	Sustainable Ecosystem
1	biodiversity_species_richness	2	DAPACOR	Philippines	Sustainable Ecosystem
1	biodiversity_species_richness	2	TAYASAN	Philippines	Sustainable Ecosystem
1	biodiversity_species_richness	5	LOOCBAH	Philippines	Sustainable Ecosystem
1	biodiversity_species_richness	2	MANJUYO	Philippines	Sustainable Ecosystem
1	biodiversity_species_richness	2.5	GUBATRA	Philippines	Sustainable Ecosystem
0	biodiversity_species_richness	3	DAPACOR	Philippines	Sustainable Ecosystem
0	biodiversity_species_richness	2.5	GUBATRA	Philippines	Sustainable Ecosystem
0	biodiversity_species_richness	3	CULASI_	Philippines	Sustainable Ecosystem
1	habitat_diversity	4	SCARLOS	Philippines	Sustainable Ecosystem
1	habitat_diversity	5	LUBANG_	Philippines	Sustainable Ecosystem
1	habitat_diversity	3	MASINLO	Philippines	Sustainable Ecosystem
1	habitat_diversity	4	DCARMEN	Philippines	Sustainable Ecosystem
1	habitat_diversity	2	MERCEDE	Philippines	Sustainable Ecosystem
1	habitat_diversity	2	CULASI_	Philippines	Sustainable Ecosystem
1	habitat_diversity	3	LIBERTA	Philippines	Sustainable Ecosystem
1	habitat_diversity	4	DAPACOR	Philippines	Sustainable Ecosystem
1	habitat_diversity	1	TAYASAN	Philippines	Sustainable Ecosystem
1	habitat_diversity	5	LOOCBAH	Philippines	Sustainable Ecosystem
1	habitat_diversity	2	MANJUYO	Philippines	Sustainable Ecosystem
1	habitat_diversity	2	GUBATRA	Philippines	Sustainable Ecosystem
0	habitat_diversity	4	DAPACOR	Philippines	Sustainable Ecosystem
0	habitat_diversity	2	GUBATRA	Philippines	Sustainable Ecosystem
0	habitat_diversity	3	CULASI_	Philippines	Sustainable Ecosystem
1	water_exchange	5	SCARLOS	Philippines	Sustainable Ecosystem
1	water_exchange	4	LUBANG_	Philippines	Sustainable Ecosystem
1	water_exchange	3	MASINLO	Philippines	Sustainable Ecosystem
1	water_exchange	5	DCARMEN	Philippines	Sustainable Ecosystem
1	water_exchange	2	MERCEDE	Philippines	Sustainable Ecosystem
1	water_exchange	5	CULASI_	Philippines	Sustainable Ecosystem
1	water_exchange	5	LIBERTA	Philippines	Sustainable Ecosystem
1	water_exchange	3	DAPACOR	Philippines	Sustainable Ecosystem
1	water_exchange	5	TAYASAN	Philippines	Sustainable Ecosystem
1	water_exchange	3	LOOCBAH	Philippines	Sustainable Ecosystem
1	water_exchange	5	MANJUYO	Philippines	Sustainable Ecosystem
1	water_exchange	4	GUBATRA	Philippines	Sustainable Ecosystem
0	water_exchange	3	DAPACOR	Philippines	Sustainable Ecosystem
0	water_exchange	4	GUBATRA	Philippines	Sustainable Ecosystem
0	water_exchange	5	CULASI_	Philippines	Sustainable Ecosystem
1	adult_movement_of_target_species	4	SCARLOS	Philippines	Sustainable Ecosystem
1	adult_movement_of_target_species	4	LUBANG_	Philippines	Sustainable Ecosystem
1	adult_movement_of_target_species	5	MASINLO	Philippines	Sustainable Ecosystem
1	adult_movement_of_target_species	5	DCARMEN	Philippines	Sustainable Ecosystem
1	adult_movement_of_target_species	2	MERCEDE	Philippines	Sustainable Ecosystem
1	adult_movement_of_target_species	4	CULASI_	Philippines	Sustainable Ecosystem
1	adult_movement_of_target_species	3	LIBERTA	Philippines	Sustainable Ecosystem
1	adult_movement_of_target_species	5	DAPACOR	Philippines	Sustainable Ecosystem
1	adult_movement_of_target_species	4	TAYASAN	Philippines	Sustainable Ecosystem
1	adult_movement_of_target_species	4	LOOCBAH	Philippines	Sustainable Ecosystem
1	adult_movement_of_target_species	4	MANJUYO	Philippines	Sustainable Ecosystem
1	adult_movement_of_target_species	4	GUBATRA	Philippines	Sustainable Ecosystem
0	adult_movement_of_target_species	5	DAPACOR	Philippines	Sustainable Ecosystem
0	adult_movement_of_target_species	4	GUBATRA	Philippines	Sustainable Ecosystem
0	adult_movement_of_target_species	4	CULASI_	Philippines	Sustainable Ecosystem
1	species_changes_in_catch	5	SCARLOS	Philippines	Sustainable Ecosystem
1	species_changes_in_catch	4	LUBANG_	Philippines	Sustainable Ecosystem
1	species_changes_in_catch	5	MASINLO	Philippines	Sustainable Ecosystem
1	species_changes_in_catch	5	DCARMEN	Philippines	Sustainable Ecosystem
1	species_changes_in_catch	5	MERCEDE	Philippines	Sustainable Ecosystem
1	species_changes_in_catch	4	CULASI_	Philippines	Sustainable Ecosystem
1	species_changes_in_catch	4	LIBERTA	Philippines	Sustainable Ecosystem
1	species_changes_in_catch	5	DAPACOR	Philippines	Sustainable Ecosystem
1	species_changes_in_catch	5	TAYASAN	Philippines	Sustainable Ecosystem
1	species_changes_in_catch	4	LOOCBAH	Philippines	Sustainable Ecosystem
1	species_changes_in_catch	5	MANJUYO	Philippines	Sustainable Ecosystem
1	species_changes_in_catch	5	GUBATRA	Philippines	Sustainable Ecosystem
0	species_changes_in_catch	5	DAPACOR	Philippines	Sustainable Ecosystem
0	species_changes_in_catch	5	GUBATRA	Philippines	Sustainable Ecosystem
0	species_changes_in_catch	4	CULASI_	Philippines	Sustainable Ecosystem
1	change_in_average_fish_size	4	SCARLOS	Philippines	Sustainable Ecosystem
1	change_in_average_fish_size	4	LUBANG_	Philippines	Sustainable Ecosystem
1	change_in_average_fish_size	4	MASINLO	Philippines	Sustainable Ecosystem
1	change_in_average_fish_size	3	DCARMEN	Philippines	Sustainable Ecosystem
1	change_in_average_fish_size	4	MERCEDE	Philippines	Sustainable Ecosystem
1	change_in_average_fish_size	5	CULASI_	Philippines	Sustainable Ecosystem
1	change_in_average_fish_size	4	LIBERTA	Philippines	Sustainable Ecosystem
1	change_in_average_fish_size	3	DAPACOR	Philippines	Sustainable Ecosystem
1	change_in_average_fish_size	3	TAYASAN	Philippines	Sustainable Ecosystem
1	change_in_average_fish_size	5	LOOCBAH	Philippines	Sustainable Ecosystem
1	change_in_average_fish_size	3	MANJUYO	Philippines	Sustainable Ecosystem
1	change_in_average_fish_size	5	GUBATRA	Philippines	Sustainable Ecosystem
0	change_in_average_fish_size	4	DAPACOR	Philippines	Sustainable Ecosystem
0	change_in_average_fish_size	5	GUBATRA	Philippines	Sustainable Ecosystem
0	change_in_average_fish_size	5	CULASI_	Philippines	Sustainable Ecosystem
1	number_of_fishers	3	SCARLOS	Philippines	Sustainable Ecosystem
1	number_of_fishers	4	LUBANG_	Philippines	Sustainable Ecosystem
1	number_of_fishers	5	MASINLO	Philippines	Sustainable Ecosystem
1	number_of_fishers	3	DCARMEN	Philippines	Sustainable Ecosystem
1	number_of_fishers	5	MERCEDE	Philippines	Sustainable Ecosystem
1	number_of_fishers	3	CULASI_	Philippines	Sustainable Ecosystem
1	number_of_fishers	3	LIBERTA	Philippines	Sustainable Ecosystem
1	number_of_fishers	3	DAPACOR	Philippines	Sustainable Ecosystem
1	number_of_fishers	5	TAYASAN	Philippines	Sustainable Ecosystem
1	number_of_fishers	4	LOOCBAH	Philippines	Sustainable Ecosystem
1	number_of_fishers	1	MANJUYO	Philippines	Sustainable Ecosystem
1	number_of_fishers	1	GUBATRA	Philippines	Sustainable Ecosystem
0	number_of_fishers	1	DAPACOR	Philippines	Sustainable Ecosystem
0	number_of_fishers	1	GUBATRA	Philippines	Sustainable Ecosystem
0	number_of_fishers	1	CULASI_	Philippines	Sustainable Ecosystem
1	capacity_for_fishery_management	5	SCARLOS	Philippines	Sustainable Ecosystem
1	capacity_for_fishery_management	4	LUBANG_	Philippines	Sustainable Ecosystem
1	capacity_for_fishery_management	5	MASINLO	Philippines	Sustainable Ecosystem
1	capacity_for_fishery_management	3	DCARMEN	Philippines	Sustainable Ecosystem
1	capacity_for_fishery_management	3	MERCEDE	Philippines	Sustainable Ecosystem
1	capacity_for_fishery_management	4	CULASI_	Philippines	Sustainable Ecosystem
1	capacity_for_fishery_management	3	LIBERTA	Philippines	Sustainable Ecosystem
1	capacity_for_fishery_management	3.5	DAPACOR	Philippines	Sustainable Ecosystem
1	capacity_for_fishery_management	3	TAYASAN	Philippines	Sustainable Ecosystem
1	capacity_for_fishery_management	3	LOOCBAH	Philippines	Sustainable Ecosystem
1	capacity_for_fishery_management	3	MANJUYO	Philippines	Sustainable Ecosystem
1	capacity_for_fishery_management	3	GUBATRA	Philippines	Sustainable Ecosystem
0	capacity_for_fishery_management	3.5	DAPACOR	Philippines	Sustainable Ecosystem
0	capacity_for_fishery_management	3	GUBATRA	Philippines	Sustainable Ecosystem
0	capacity_for_fishery_management	2	CULASI_	Philippines	Sustainable Ecosystem
1	infrastructure_for_fisheries_management	5	SCARLOS	Philippines	Sustainable Ecosystem
1	infrastructure_for_fisheries_management	4	LUBANG_	Philippines	Sustainable Ecosystem
1	infrastructure_for_fisheries_management	3	MASINLO	Philippines	Sustainable Ecosystem
1	infrastructure_for_fisheries_management	2	DCARMEN	Philippines	Sustainable Ecosystem
1	infrastructure_for_fisheries_management	3	MERCEDE	Philippines	Sustainable Ecosystem
1	infrastructure_for_fisheries_management	1	CULASI_	Philippines	Sustainable Ecosystem
1	infrastructure_for_fisheries_management	3	LIBERTA	Philippines	Sustainable Ecosystem
1	infrastructure_for_fisheries_management	3	DAPACOR	Philippines	Sustainable Ecosystem
1	infrastructure_for_fisheries_management	2	TAYASAN	Philippines	Sustainable Ecosystem
1	infrastructure_for_fisheries_management	3	LOOCBAH	Philippines	Sustainable Ecosystem
1	infrastructure_for_fisheries_management	2	MANJUYO	Philippines	Sustainable Ecosystem
1	infrastructure_for_fisheries_management	2	GUBATRA	Philippines	Sustainable Ecosystem
0	infrastructure_for_fisheries_management	3	DAPACOR	Philippines	Sustainable Ecosystem
0	infrastructure_for_fisheries_management	2	GUBATRA	Philippines	Sustainable Ecosystem
0	infrastructure_for_fisheries_management	3	CULASI_	Philippines	Sustainable Ecosystem
1	fishing_licenses	5	SCARLOS	Philippines	Sustainable Ecosystem
1	fishing_licenses	4	LUBANG_	Philippines	Sustainable Ecosystem
1	fishing_licenses	5	MASINLO	Philippines	Sustainable Ecosystem
1	fishing_licenses	4	DCARMEN	Philippines	Sustainable Ecosystem
1	fishing_licenses	5	MERCEDE	Philippines	Sustainable Ecosystem
1	fishing_licenses	4	CULASI_	Philippines	Sustainable Ecosystem
1	fishing_licenses	3	LIBERTA	Philippines	Sustainable Ecosystem
1	fishing_licenses	3	DAPACOR	Philippines	Sustainable Ecosystem
1	fishing_licenses	2	TAYASAN	Philippines	Sustainable Ecosystem
1	fishing_licenses	3.5	LOOCBAH	Philippines	Sustainable Ecosystem
1	fishing_licenses	1	MANJUYO	Philippines	Sustainable Ecosystem
1	fishing_licenses	3.5	GUBATRA	Philippines	Sustainable Ecosystem
0	fishing_licenses	3.5	DAPACOR	Philippines	Sustainable Ecosystem
0	fishing_licenses	3.5	GUBATRA	Philippines	Sustainable Ecosystem
0	fishing_licenses	4	CULASI_	Philippines	Sustainable Ecosystem
1	organization_of_fishers	3	SCARLOS	Philippines	Sustainable Ecosystem
1	organization_of_fishers	4	LUBANG_	Philippines	Sustainable Ecosystem
1	organization_of_fishers	5	MASINLO	Philippines	Sustainable Ecosystem
1	organization_of_fishers	3	DCARMEN	Philippines	Sustainable Ecosystem
1	organization_of_fishers	5	MERCEDE	Philippines	Sustainable Ecosystem
1	organization_of_fishers	3	CULASI_	Philippines	Sustainable Ecosystem
1	organization_of_fishers	2	LIBERTA	Philippines	Sustainable Ecosystem
1	organization_of_fishers	1	DAPACOR	Philippines	Sustainable Ecosystem
1	organization_of_fishers	4	TAYASAN	Philippines	Sustainable Ecosystem
1	organization_of_fishers	4	LOOCBAH	Philippines	Sustainable Ecosystem
1	organization_of_fishers	2.5	MANJUYO	Philippines	Sustainable Ecosystem
1	organization_of_fishers	2	GUBATRA	Philippines	Sustainable Ecosystem
0	organization_of_fishers	4	DAPACOR	Philippines	Sustainable Ecosystem
0	organization_of_fishers	2	GUBATRA	Philippines	Sustainable Ecosystem
0	organization_of_fishers	3	CULASI_	Philippines	Sustainable Ecosystem
1	nature_and_extent_of_illegal_fishing	2	SCARLOS	Philippines	Sustainable Ecosystem
1	nature_and_extent_of_illegal_fishing	3	LUBANG_	Philippines	Sustainable Ecosystem
1	nature_and_extent_of_illegal_fishing	4	MASINLO	Philippines	Sustainable Ecosystem
1	nature_and_extent_of_illegal_fishing	3	DCARMEN	Philippines	Sustainable Ecosystem
1	nature_and_extent_of_illegal_fishing	4	MERCEDE	Philippines	Sustainable Ecosystem
1	nature_and_extent_of_illegal_fishing	2	CULASI_	Philippines	Sustainable Ecosystem
1	nature_and_extent_of_illegal_fishing	5	LIBERTA	Philippines	Sustainable Ecosystem
1	nature_and_extent_of_illegal_fishing	3	DAPACOR	Philippines	Sustainable Ecosystem
1	nature_and_extent_of_illegal_fishing	3	TAYASAN	Philippines	Sustainable Ecosystem
1	nature_and_extent_of_illegal_fishing	3	LOOCBAH	Philippines	Sustainable Ecosystem
1	nature_and_extent_of_illegal_fishing	2	MANJUYO	Philippines	Sustainable Ecosystem
1	nature_and_extent_of_illegal_fishing	2	GUBATRA	Philippines	Sustainable Ecosystem
0	nature_and_extent_of_illegal_fishing	3	DAPACOR	Philippines	Sustainable Ecosystem
0	nature_and_extent_of_illegal_fishing	2	GUBATRA	Philippines	Sustainable Ecosystem
0	nature_and_extent_of_illegal_fishing	1	CULASI_	Philippines	Sustainable Ecosystem
1	frequency_of_destructive_fishing	2	SCARLOS	Philippines	Sustainable Ecosystem
1	frequency_of_destructive_fishing	4	LUBANG_	Philippines	Sustainable Ecosystem
1	frequency_of_destructive_fishing	3	MASINLO	Philippines	Sustainable Ecosystem
1	frequency_of_destructive_fishing	2.5	DCARMEN	Philippines	Sustainable Ecosystem
1	frequency_of_destructive_fishing	3	MERCEDE	Philippines	Sustainable Ecosystem
1	frequency_of_destructive_fishing	3	CULASI_	Philippines	Sustainable Ecosystem
1	frequency_of_destructive_fishing	3	LIBERTA	Philippines	Sustainable Ecosystem
1	frequency_of_destructive_fishing	2	DAPACOR	Philippines	Sustainable Ecosystem
1	frequency_of_destructive_fishing	3	TAYASAN	Philippines	Sustainable Ecosystem
1	frequency_of_destructive_fishing	3.5	LOOCBAH	Philippines	Sustainable Ecosystem
1	frequency_of_destructive_fishing	3	MANJUYO	Philippines	Sustainable Ecosystem
1	frequency_of_destructive_fishing	1	GUBATRA	Philippines	Sustainable Ecosystem
0	frequency_of_destructive_fishing	1	DAPACOR	Philippines	Sustainable Ecosystem
0	frequency_of_destructive_fishing	1	GUBATRA	Philippines	Sustainable Ecosystem
0	frequency_of_destructive_fishing	2	CULASI_	Philippines	Sustainable Ecosystem
1	fishing_ground_proximity	5	SCARLOS	Philippines	Sustainable Ecosystem
1	fishing_ground_proximity	3	LUBANG_	Philippines	Sustainable Ecosystem
1	fishing_ground_proximity	2	MASINLO	Philippines	Sustainable Ecosystem
1	fishing_ground_proximity	5	DCARMEN	Philippines	Sustainable Ecosystem
1	fishing_ground_proximity	1	MERCEDE	Philippines	Sustainable Ecosystem
1	fishing_ground_proximity	5	CULASI_	Philippines	Sustainable Ecosystem
1	fishing_ground_proximity	1	LIBERTA	Philippines	Sustainable Ecosystem
1	fishing_ground_proximity	4	DAPACOR	Philippines	Sustainable Ecosystem
1	fishing_ground_proximity	4	TAYASAN	Philippines	Sustainable Ecosystem
1	fishing_ground_proximity	3	LOOCBAH	Philippines	Sustainable Ecosystem
1	fishing_ground_proximity	5	MANJUYO	Philippines	Sustainable Ecosystem
1	fishing_ground_proximity	4	GUBATRA	Philippines	Sustainable Ecosystem
0	fishing_ground_proximity	5	DAPACOR	Philippines	Sustainable Ecosystem
0	fishing_ground_proximity	4	GUBATRA	Philippines	Sustainable Ecosystem
0	fishing_ground_proximity	3	CULASI_	Philippines	Sustainable Ecosystem
1	dependence_on_middle_man	3	SCARLOS	Philippines	Sustainable Ecosystem
1	dependence_on_middle_man	3.5	LUBANG_	Philippines	Sustainable Ecosystem
1	dependence_on_middle_man	1	MASINLO	Philippines	Sustainable Ecosystem
1	dependence_on_middle_man	3	DCARMEN	Philippines	Sustainable Ecosystem
1	dependence_on_middle_man	1	MERCEDE	Philippines	Sustainable Ecosystem
1	dependence_on_middle_man	3	CULASI_	Philippines	Sustainable Ecosystem
1	dependence_on_middle_man	3	LIBERTA	Philippines	Sustainable Ecosystem
1	dependence_on_middle_man	2	DAPACOR	Philippines	Sustainable Ecosystem
1	dependence_on_middle_man	3	TAYASAN	Philippines	Sustainable Ecosystem
1	dependence_on_middle_man	3.5	LOOCBAH	Philippines	Sustainable Ecosystem
1	dependence_on_middle_man	3	MANJUYO	Philippines	Sustainable Ecosystem
1	dependence_on_middle_man	3.5	GUBATRA	Philippines	Sustainable Ecosystem
0	dependence_on_middle_man	2	DAPACOR	Philippines	Sustainable Ecosystem
0	dependence_on_middle_man	3.5	GUBATRA	Philippines	Sustainable Ecosystem
0	dependence_on_middle_man	3.5	CULASI_	Philippines	Sustainable Ecosystem
1	potential_for_alternative_livelihoods	5	SCARLOS	Philippines	Sustainable Ecosystem
1	potential_for_alternative_livelihoods	5	LUBANG_	Philippines	Sustainable Ecosystem
1	potential_for_alternative_livelihoods	2	MASINLO	Philippines	Sustainable Ecosystem
1	potential_for_alternative_livelihoods	5	DCARMEN	Philippines	Sustainable Ecosystem
1	potential_for_alternative_livelihoods	2	MERCEDE	Philippines	Sustainable Ecosystem
1	potential_for_alternative_livelihoods	2	CULASI_	Philippines	Sustainable Ecosystem
1	potential_for_alternative_livelihoods	5	LIBERTA	Philippines	Sustainable Ecosystem
1	potential_for_alternative_livelihoods	4	DAPACOR	Philippines	Sustainable Ecosystem
1	potential_for_alternative_livelihoods	2	TAYASAN	Philippines	Sustainable Ecosystem
1	potential_for_alternative_livelihoods	5	LOOCBAH	Philippines	Sustainable Ecosystem
1	potential_for_alternative_livelihoods	3	MANJUYO	Philippines	Sustainable Ecosystem
1	potential_for_alternative_livelihoods	3	GUBATRA	Philippines	Sustainable Ecosystem
0	potential_for_alternative_livelihoods	5	DAPACOR	Philippines	Sustainable Ecosystem
0	potential_for_alternative_livelihoods	3	GUBATRA	Philippines	Sustainable Ecosystem
0	potential_for_alternative_livelihoods	4	CULASI_	Philippines	Sustainable Ecosystem
1	community_spatial_distribution	4	SCARLOS	Philippines	Sustainable Ecosystem
1	community_spatial_distribution	5	LUBANG_	Philippines	Sustainable Ecosystem
1	community_spatial_distribution	3	MASINLO	Philippines	Sustainable Ecosystem
1	community_spatial_distribution	3	DCARMEN	Philippines	Sustainable Ecosystem
1	community_spatial_distribution	2	MERCEDE	Philippines	Sustainable Ecosystem
1	community_spatial_distribution	4	CULASI_	Philippines	Sustainable Ecosystem
1	community_spatial_distribution	5	LIBERTA	Philippines	Sustainable Ecosystem
1	community_spatial_distribution	4	DAPACOR	Philippines	Sustainable Ecosystem
1	community_spatial_distribution	3	TAYASAN	Philippines	Sustainable Ecosystem
1	community_spatial_distribution	4	LOOCBAH	Philippines	Sustainable Ecosystem
1	community_spatial_distribution	3	MANJUYO	Philippines	Sustainable Ecosystem
1	community_spatial_distribution	5	GUBATRA	Philippines	Sustainable Ecosystem
0	community_spatial_distribution	4	DAPACOR	Philippines	Sustainable Ecosystem
0	community_spatial_distribution	5	GUBATRA	Philippines	Sustainable Ecosystem
0	community_spatial_distribution	4	CULASI_	Philippines	Sustainable Ecosystem
1	champion_for_fisheries_sustainability	5	SCARLOS	Philippines	Sustainable Ecosystem
1	champion_for_fisheries_sustainability	5	LUBANG_	Philippines	Sustainable Ecosystem
1	champion_for_fisheries_sustainability	4	MASINLO	Philippines	Sustainable Ecosystem
1	champion_for_fisheries_sustainability	3	DCARMEN	Philippines	Sustainable Ecosystem
1	champion_for_fisheries_sustainability	4	MERCEDE	Philippines	Sustainable Ecosystem
1	champion_for_fisheries_sustainability	3	CULASI_	Philippines	Sustainable Ecosystem
1	champion_for_fisheries_sustainability	4	LIBERTA	Philippines	Sustainable Ecosystem
1	champion_for_fisheries_sustainability	2	DAPACOR	Philippines	Sustainable Ecosystem
1	champion_for_fisheries_sustainability	2	TAYASAN	Philippines	Sustainable Ecosystem
1	champion_for_fisheries_sustainability	3	LOOCBAH	Philippines	Sustainable Ecosystem
1	champion_for_fisheries_sustainability	1	MANJUYO	Philippines	Sustainable Ecosystem
1	champion_for_fisheries_sustainability	4	GUBATRA	Philippines	Sustainable Ecosystem
0	champion_for_fisheries_sustainability	3	DAPACOR	Philippines	Sustainable Ecosystem
0	champion_for_fisheries_sustainability	4	GUBATRA	Philippines	Sustainable Ecosystem
0	champion_for_fisheries_sustainability	3	CULASI_	Philippines	Sustainable Ecosystem
1	increase_in_human_populations	3	SCARLOS	Philippines	Sustainable Ecosystem
1	increase_in_human_populations	5	LUBANG_	Philippines	Sustainable Ecosystem
1	increase_in_human_populations	3	MASINLO	Philippines	Sustainable Ecosystem
1	increase_in_human_populations	3	DCARMEN	Philippines	Sustainable Ecosystem
1	increase_in_human_populations	3	MERCEDE	Philippines	Sustainable Ecosystem
1	increase_in_human_populations	3	CULASI_	Philippines	Sustainable Ecosystem
1	increase_in_human_populations	3	LIBERTA	Philippines	Sustainable Ecosystem
1	increase_in_human_populations	2	DAPACOR	Philippines	Sustainable Ecosystem
1	increase_in_human_populations	4	TAYASAN	Philippines	Sustainable Ecosystem
1	increase_in_human_populations	4	LOOCBAH	Philippines	Sustainable Ecosystem
1	increase_in_human_populations	4	MANJUYO	Philippines	Sustainable Ecosystem
1	increase_in_human_populations	1	GUBATRA	Philippines	Sustainable Ecosystem
0	increase_in_human_populations	2.5	DAPACOR	Philippines	Sustainable Ecosystem
0	increase_in_human_populations	1	GUBATRA	Philippines	Sustainable Ecosystem
0	increase_in_human_populations	3	CULASI_	Philippines	Sustainable Ecosystem
1	fish_abundance_in_ntz	4	SCARLOS	Philippines	Sustainable Ecosystem
1	fish_abundance_in_ntz	5	LUBANG_	Philippines	Sustainable Ecosystem
1	fish_abundance_in_ntz	5	MASINLO	Philippines	Sustainable Ecosystem
1	fish_abundance_in_ntz	3	DCARMEN	Philippines	Sustainable Ecosystem
1	fish_abundance_in_ntz	1	MERCEDE	Philippines	Sustainable Ecosystem
1	fish_abundance_in_ntz	3	CULASI_	Philippines	Sustainable Ecosystem
1	fish_abundance_in_ntz	3.5	LIBERTA	Philippines	Sustainable Ecosystem
1	fish_abundance_in_ntz	3	DAPACOR	Philippines	Sustainable Ecosystem
1	fish_abundance_in_ntz	3.5	TAYASAN	Philippines	Sustainable Ecosystem
1	fish_abundance_in_ntz	5	LOOCBAH	Philippines	Sustainable Ecosystem
1	fish_abundance_in_ntz	3	MANJUYO	Philippines	Sustainable Ecosystem
1	fish_abundance_in_ntz	3	GUBATRA	Philippines	Sustainable Ecosystem
0	fish_abundance_in_ntz	2.5	DAPACOR	Philippines	Sustainable Ecosystem
0	fish_abundance_in_ntz	2	GUBATRA	Philippines	Sustainable Ecosystem
0	fish_abundance_in_ntz	3	CULASI_	Philippines	Sustainable Ecosystem
1	community_openness_to_outsiders	5	SCARLOS	Philippines	Sustainable Ecosystem
1	community_openness_to_outsiders	4	LUBANG_	Philippines	Sustainable Ecosystem
1	community_openness_to_outsiders	3	MASINLO	Philippines	Sustainable Ecosystem
1	community_openness_to_outsiders	4	DCARMEN	Philippines	Sustainable Ecosystem
1	community_openness_to_outsiders	3	MERCEDE	Philippines	Sustainable Ecosystem
1	community_openness_to_outsiders	5	CULASI_	Philippines	Sustainable Ecosystem
1	community_openness_to_outsiders	5	LIBERTA	Philippines	Sustainable Ecosystem
1	community_openness_to_outsiders	3	DAPACOR	Philippines	Sustainable Ecosystem
1	community_openness_to_outsiders	4	TAYASAN	Philippines	Sustainable Ecosystem
1	community_openness_to_outsiders	5	LOOCBAH	Philippines	Sustainable Ecosystem
1	community_openness_to_outsiders	5	MANJUYO	Philippines	Sustainable Ecosystem
1	community_openness_to_outsiders	5	GUBATRA	Philippines	Sustainable Ecosystem
0	community_openness_to_outsiders	2	DAPACOR	Philippines	Sustainable Ecosystem
0	community_openness_to_outsiders	5	GUBATRA	Philippines	Sustainable Ecosystem
0	community_openness_to_outsiders	3	CULASI_	Philippines	Sustainable Ecosystem
1	social_capacity_for_conservation_efforts	5	SCARLOS	Philippines	Sustainable Ecosystem
1	social_capacity_for_conservation_efforts	5	LUBANG_	Philippines	Sustainable Ecosystem
1	social_capacity_for_conservation_efforts	5	MASINLO	Philippines	Sustainable Ecosystem
1	social_capacity_for_conservation_efforts	3.5	DCARMEN	Philippines	Sustainable Ecosystem
1	social_capacity_for_conservation_efforts	4	MERCEDE	Philippines	Sustainable Ecosystem
1	social_capacity_for_conservation_efforts	3	CULASI_	Philippines	Sustainable Ecosystem
1	social_capacity_for_conservation_efforts	3	LIBERTA	Philippines	Sustainable Ecosystem
1	social_capacity_for_conservation_efforts	3.5	DAPACOR	Philippines	Sustainable Ecosystem
1	social_capacity_for_conservation_efforts	2.5	TAYASAN	Philippines	Sustainable Ecosystem
1	social_capacity_for_conservation_efforts	3	LOOCBAH	Philippines	Sustainable Ecosystem
1	social_capacity_for_conservation_efforts	3	MANJUYO	Philippines	Sustainable Ecosystem
1	social_capacity_for_conservation_efforts	3	GUBATRA	Philippines	Sustainable Ecosystem
0	social_capacity_for_conservation_efforts	3	DAPACOR	Philippines	Sustainable Ecosystem
0	social_capacity_for_conservation_efforts	3	GUBATRA	Philippines	Sustainable Ecosystem
0	social_capacity_for_conservation_efforts	2	CULASI_	Philippines	Sustainable Ecosystem
